# Supplementary material for: Identification of a prognostic biomarker predicting biochemical recurrence and construction of a novel nomogram for prostate cancer
Source: Front Oncol. 2023 Apr 3;13:1115718. doi: 10.3389/fonc.2023.1115718 (PMC10106702; doi:10.3389/fonc.2023.1115718)
Supplement: Supplementary file 6 [file Table_2.xlsx]

## Sheet: Sheet1
Table S2 DEGs of the TCGA-PRADdataset					DEGs of the GSE46602 dataset
Genes	logFC	p-value	padj		Genes	logFC	p-value	padj
MFSD2A	-5.74929	8.84665e-124	2.74529e-119		KRT23	-4.05245	4.40728e-21	9.19447e-17
SPINK2	-8.05137	1.12297e-114	1.74241e-110		LAMB3	-4.12878	2.59834e-17	2.71033e-13
SERPINA5	-6.39116	3.69959e-113	3.82686e-109		IQCA1	-2.30342	2.45682e-16	1.70848e-12
HOXB8	-6.57632	6.90451e-111	5.35652e-107		VSNL1	-4.28702	8.94448e-16	4.665e-12
CLDN2	-8.02504	8.65738e-111	5.37312e-107		AOX1	-2.85163	1.43723e-14	5.99671e-11
ACSL6	-4.36461	3.03507e-96	1.56974e-92		TP63	-4.94762	2.92594e-14	8.75426e-11
AKR1B1	-3.72041	1.74637e-93	7.42845e-90		VWA5A	-2.40841	2.93739e-14	8.75426e-11
PIP	-8.41033	1.91504e-93	7.42845e-90		KRT17	-4.01045	3.6498e-14	8.79973e-11
EMX2	-6.35188	7.37186e-87	2.54182e-83		NTNG2	-3.85389	3.79626e-14	8.79973e-11
MCF2	-4.72357	7.83341e-84	2.43086e-80		HPN	2.61458	4.66073e-14	9.72322e-11
PKD1L2	-5.29191	1.55925e-83	4.3988e-80		KRT15	-5.00755	7.3888e-14	1.40132e-10
NDRG4	-3.2065	6.68819e-79	1.72956e-75		PPARGC1A	-3.22094	9.28481e-14	1.61416e-10
ANXA13	-5.86496	3.03908e-77	7.25451e-74		KRT5	-5.13785	1.09045e-13	1.74991e-10
CRTAC1	-4.13196	6.82689e-71	1.51323e-67		NTF4	-1.48675	3.00414e-13	4.4766e-10
CYP19A1	-4.70494	2.37712e-69	4.91778e-66		AJUBA	-2.68204	3.43083e-13	4.72769e-10
LINC01116	-3.50822	3.63618e-69	7.05236e-66		NUP210	2.2074	3.62587e-13	4.72769e-10
RASL10B	-3.23366	3.43237e-68	6.26548e-65		SLC14A1	-5.50066	4.99323e-13	6.12757e-10
KLHL14	-3.70225	1.22006e-67	2.10338e-64		KRT14	-2.86544	7.68204e-13	8.90348e-10
WNT9B	-4.21308	4.46848e-67	7.29821e-64		SV2B	-3.14159	8.46943e-13	9.29944e-10
SEMG2	-10.337	5.43913e-67	8.43935e-64		CD177	-6.11983	1.0296e-12	1.07398e-09
HOXB6	-5.02365	1.18259e-66	1.74753e-63		TMLHE	-2.257	1.17094e-12	1.16324e-09
SEMG1	-10.6719	5.24598e-65	7.39969e-62		CYP3A5	-3.16027	1.25371e-12	1.18886e-09
EMX2OS	-5.06901	2.35586e-64	3.17856e-61		CSTA	-4.09728	1.76532e-12	1.57688e-09
ANO7L1	-2.3761	9.95065e-63	1.28662e-59		SNAI2	-2.33679	1.81407e-12	1.57688e-09
SPINK13	-5.32855	1.47575e-60	1.83182e-57		GJB1	2.52549	2.77448e-12	2.31525e-09
AQP2	-9.49985	1.63094e-60	1.94659e-57		GPRC5B	-2.38982	4.07167e-12	3.26704e-09
SLC2A9	-2.43992	1.43947e-59	1.65443e-56		LINC00844	-4.47061	5.77136e-12	4.45934e-09
LINC00839	-4.0283	2.61118e-59	2.89393e-56		TRIM29	-3.64325	7.3618e-12	5.48507e-09
PATE2	-4.66941	8.23133e-59	8.80809e-56		TRAF3IP2	-2.31103	1.47369e-11	1.03446e-08
CHEK1	-2.42749	2.27484e-57	2.3531e-54		NAV2	-1.90728	1.48758e-11	1.03446e-08
LINC02137	-5.10342	3.33518e-57	3.33862e-54		ARHGEF26	2.12669	1.65436e-11	1.11333e-08
KCNJ5	-2.97521	7.61006e-56	7.37985e-53		DMKN	-1.42363	1.93653e-11	1.2625e-08
PNMT	-4.65485	5.0003e-55	4.7021e-52		PDLIM5	2.0073	2.26624e-11	1.39236e-08
PATE4	-8.21853	1.26327e-53	1.15299e-50		NOP56	1.19159	2.31082e-11	1.39236e-08
CA2	-4.05326	1.90867e-53	1.69228e-50		AVPI1	-2.1747	2.33596e-11	1.39236e-08
EVA1A	-2.7744	2.09332e-53	1.80444e-50		FAM83B	-2.72195	2.43487e-11	1.411e-08
SLC13A2	-6.54703	6.88437e-53	5.77394e-50		MIR205HG	-3.46016	3.70181e-11	2.08722e-08
KCP	-2.73925	7.20955e-53	5.88755e-50		LURAP1	-1.58246	4.6847e-11	2.5719e-08
KCNJ16	-5.92236	3.16873e-52	2.52133e-49		SIM2	3.49356	5.89923e-11	3.15563e-08
BX571818.1	-4.65274	3.85606e-52	2.99153e-49		CAPG	-2.46067	6.38227e-11	3.32867e-08
ANO1	-2.45892	2.90885e-51	2.20164e-48		PPP1R14B	1.59992	6.63365e-11	3.3754e-08
ATP13A4	-4.26234	3.17717e-51	2.34748e-48		VEGFA	-3.57207	7.05786e-11	3.50574e-08
C3orf36	-3.21958	4.32558e-51	3.12166e-48		TCF7L1	-1.54868	7.48366e-11	3.63079e-08
CYSLTR2	-3.10067	4.48756e-51	3.16495e-48		S100A16	-1.34547	7.96968e-11	3.69615e-08
NKX2-3	4.05502	1.9601e-50	1.35168e-47		PDPN	-2.29916	7.97272e-11	3.69615e-08
HPN	2.31821	5.73056e-50	3.86589e-47		SUPT3H	-4.22866	9.73901e-11	4.32819e-08
PAQR8	-2.31631	1.0002e-49	6.60386e-47		RAB17	1.66912	1.03917e-10	4.5165e-08
FUT3	-4.16227	1.83306e-49	1.18507e-46		SLC2A5	-2.32772	1.21282e-10	5.16364e-08
STAC2	-4.30625	2.48266e-49	1.57228e-46		TMEM250	1.19348	1.26623e-10	5.28322e-08
ZPLD2P	-3.76325	8.28682e-49	5.14313e-46		FLRT3	-2.44974	1.51242e-10	6.03104e-08
EPHA10	1.90634	1.16022e-48	6.92385e-46		LOC100128108	-1.79424	1.53219e-10	6.03104e-08
PCAT7	2.60349	1.14492e-48	6.92385e-46		ADD3	-2.06145	1.8394e-10	7.10621e-08
SLC16A12	-3.51302	1.62627e-48	9.52196e-46		GPX3	-2.23373	1.92073e-10	7.19787e-08
MGAM	-3.93047	1.85575e-48	1.06644e-45		COL4A6	-3.32308	1.93213e-10	7.19787e-08
UGT2B7	-5.90446	1.93825e-48	1.0936e-45		KANK4	-1.29557	2.05008e-10	7.50329e-08
PCSEAT	3.6965	6.84535e-48	3.7933e-45		LOC105370792	-2.03066	2.24935e-10	8.01476e-08
HOXB5	-4.5718	4.1268e-47	2.20798e-44		PARM1	-2.07734	2.26666e-10	8.01476e-08
AC011751.1	-4.45875	2.74381e-46	1.44315e-43		GABRE	-3.2341	2.3536e-10	8.0574e-08
SNAP25	-2.90107	3.08998e-46	1.59814e-43		CRYAB	-2.21822	2.35596e-10	8.0574e-08
MRO	-2.73567	4.03594e-46	2.02005e-43		SYNGR1	-1.94309	2.43771e-10	8.20249e-08
SLC45A2	4.79927	3.97993e-46	2.02005e-43		NUDT10	-1.51627	2.6062e-10	8.51708e-08
PALM3	-3.32742	6.23329e-46	3.07034e-43		SLC18A2	-1.90899	2.64185e-10	8.51708e-08
PLLP	-1.83083	2.48992e-45	1.2073e-42		H2AW	2.48092	2.65368e-10	8.51708e-08
GSTM3	-2.16831	3.72364e-45	1.77772e-42		PRDM8	-3.02034	2.79274e-10	8.8276e-08
HPN-AS1	2.82169	4.8914e-45	2.29985e-42		MME	-3.68812	2.94971e-10	9.18461e-08
PTGES	-2.78399	5.31181e-45	2.46024e-42		PPP1R9A	1.67537	3.9557e-10	1.196e-07
CLU	-2.50585	7.88312e-45	3.59748e-42		PAK1IP1	-2.19599	4.35083e-10	1.29289e-07
GATA3-AS1	-4.08749	8.39721e-45	3.77655e-42		WFDC2	-3.01909	4.40012e-10	1.29289e-07
LPL	-3.62092	8.95532e-45	3.97002e-42		TSC22D3	-1.75669	4.47306e-10	1.29607e-07
FAM83A	-4.77405	1.46014e-44	6.38184e-42		TTLL12	1.7978	4.98506e-10	1.42463e-07
AL929091.1	-3.45746	1.59127e-44	6.85837e-42		ROR2	-1.56577	5.26502e-10	1.48431e-07
AL663070.1	-2.66551	2.10237e-44	8.93707e-42		CPLX3	-3.18374	5.67026e-10	1.57724e-07
HOXB-AS3	-5.58887	3.20141e-44	1.34251e-41		BEX1	-3.37645	5.76612e-10	1.5828e-07
ABCG2	-2.33422	3.9525e-44	1.63539e-41		TRPM4	2.66514	6.55749e-10	1.77665e-07
WWC3	-1.17482	6.52507e-44	2.66429e-41		MRPL17	1.47196	6.67544e-10	1.78542e-07
AL354793.1	-4.9905	1.84735e-43	7.44505e-41		L3MBTL4	-1.78003	7.999e-10	2.08594e-07
AL022151.1	-5.69196	3.02509e-43	1.20352e-40		ADAMTS9-AS2	-1.73547	8.13458e-10	2.09511e-07
HS3ST5	-4.94278	3.49444e-43	1.37265e-40		AOC1	-3.05637	8.30852e-10	2.11309e-07
HOXB9	-3.68339	8.15568e-43	3.16359e-40		PHF14	1.47632	8.40697e-10	2.11309e-07
TRPM5	-4.27795	1.57833e-42	6.04675e-40		ANXA2	-1.98134	9.93439e-10	2.4193e-07
PAQR7	-1.57368	2.23184e-42	8.44615e-40		DUS1L	1.59022	9.97316e-10	2.4193e-07
SLPI	-4.19588	2.6219e-42	9.80273e-40		HOXC4	2.52735	1.03728e-09	2.48733e-07
QPRT	-2.42942	5.67351e-42	2.0713e-39		CPA6	-2.50698	1.07851e-09	2.50975e-07
KIRREL3	-2.61412	7.708e-42	2.78133e-39		LOC101928429	-1.8647	1.09373e-09	2.50975e-07
PAX2	-3.84304	9.01158e-42	3.21434e-39		C11orf45	-1.86979	1.09475e-09	2.50975e-07
ABCC4	1.84386	1.34442e-27	1.70286e-25		QTRT2	1.06606	1.91404e-07	1.48498e-05
RASAL1	-3.39223	1.16412e-41	4.05898e-39		LOC105377468	-2.28099	1.25998e-09	2.81949e-07
PRDM16-DT	-2.90322	1.38349e-41	4.77027e-39		GRAMD1A	1.33062	1.2704e-09	2.81949e-07
FAM167A	-3.07964	4.55e-41	1.5516e-38		FBP1	2.15815	1.31618e-09	2.89034e-07
AC000093.1	2.08031	6.73759e-20	3.43318e-18		ARFGEF3	1.0604	2.11159e-05	0.000583471
CGREF1	1.99732	1.0228e-40	3.41284e-38		ACSF2	-1.94108	1.49015e-09	3.19471e-07
AC103702.2	-3.68745	1.36789e-40	4.51579e-38		SFMBT2	-1.93712	1.50073e-09	3.19471e-07
PLA2G4A	-1.9714	1.41951e-40	4.63686e-38		TMEM237	-1.61041	1.56925e-09	3.30684e-07
ST6GALNAC4	-1.82932	2.02333e-40	6.54042e-38		LINC02562	-2.9894	1.61898e-09	3.37752e-07
AC012123.1	-3.76093	2.935e-40	9.3774e-38		STX19	2.04644	1.66037e-09	3.42958e-07
AL161645.1	-4.517	2.96141e-40	9.3774e-38		EVA1C	-1.34273	1.7711e-09	3.62242e-07
ABHD6	-1.19161	6.05633e-40	1.89838e-37		FADS1	-2.00245	1.85259e-09	3.75229e-07
HOXB7	-2.72292	8.41146e-40	2.61025e-37		MARCKSL1	1.57837	1.91055e-09	3.83248e-07
PRDM16	-2.32899	1.32707e-39	4.07737e-37		NTRK3	-2.25919	1.94683e-09	3.86808e-07
PRR36	1.71723	1.3772e-39	4.18992e-37		ZNF483	-1.91199	2.10678e-09	4.14639e-07
GSTP1	-2.2934	3.04138e-39	9.16311e-37		MAP3K5-AS1	-1.6724	2.26623e-09	4.34282e-07
AL353637.2	5.51484	7.46377e-39	2.22707e-36		COL17A1	-1.70286	2.26904e-09	4.34282e-07
SLC26A3	-5.28784	1.939e-38	5.71545e-36		SRM	1.70336	2.29499e-09	4.35256e-07
TMEM171	-3.05402	1.9523e-38	5.71545e-36		PDLIM1	-1.46518	2.49086e-09	4.63968e-07
RAB11FIP2	-1.0299	2.01326e-38	5.83882e-36		DUOX1	-2.77562	2.55296e-09	4.71325e-07
AC003086.1	1.3278	3.41943e-16	9.69943e-15		ERVH-6	1.25122	0.000862238	0.00991075
SLCO4C1	-4.02744	6.79523e-38	1.93458e-35		SHROOM4	-2.13048	3.52326e-09	6.31943e-07
GCNT4	-2.10619	7.91975e-38	2.23423e-35		ATPAF1	1.14792	3.54411e-09	6.31943e-07
AC084026.2	-4.50152	1.00479e-37	2.80907e-35		ANGPT1	-2.23508	3.77455e-09	6.62836e-07
G0S2	-2.19538	1.1106e-37	3.07716e-35		FAM83H	1.37939	3.78697e-09	6.62836e-07
SP6	-2.06418	1.71754e-37	4.7167e-35		GLYATL1	3.91666	4.24335e-09	7.3161e-07
UNC5B	-1.97774	2.40613e-37	6.54973e-35		TIMM13	1.26401	4.37216e-09	7.4764e-07
PCSK6	1.81304	2.8388e-37	7.66032e-35		FBXO17	-1.73417	5.03529e-09	8.47146e-07
AL161945.1	-3.62089	4.33552e-37	1.15983e-34		FAM107A	-1.82891	5.31643e-09	8.81628e-07
KRT24	-5.55824	6.72479e-37	1.78362e-34		TNS4	-1.71112	5.44266e-09	8.94053e-07
SIM2	2.26929	9.69813e-37	2.55044e-34		GCNT2	-2.60476	5.62892e-09	9.10314e-07
NPFFR2	-4.84115	1.23626e-36	3.22385e-34		RGS10	1.52529	5.79044e-09	9.29232e-07
CYP4F8	-4.95468	1.45854e-36	3.77179e-34		RNA45SN5	2.14809	5.87741e-09	9.35988e-07
AC009407.1	2.01086	3.92652e-18	1.56015e-16		PLEKHB1	1.88453	9.28493e-05	0.00181084
TDRD1	4.00976	2.34458e-36	5.96369e-34		LSAMP	-3.33982	6.91653e-09	1.07471e-06
SLC19A1	1.29783	3.01017e-36	7.59445e-34		NDRG2	-1.31383	6.95454e-09	1.07471e-06
KCNJ15	-3.05606	3.6669e-36	9.17671e-34		KIF1A	-2.59592	7.39045e-09	1.13367e-06
AC010260.1	1.47214	1.34585e-18	5.74476e-17		TMEM178A	2.6349	5.97109e-05	0.00128157
LINC01085	-4.25629	4.17994e-36	1.02946e-33		CBR4	1.37538	7.84563e-09	1.18605e-06
FRMD3	-1.78456	5.45515e-36	1.33295e-33		GJA1	-1.62087	9.38398e-09	1.38843e-06
SLC46A2	-3.68849	9.48575e-36	2.2997e-33		TGFB3	-2.78794	9.64147e-09	1.41648e-06
ARHGEF26	1.59289	1.86299e-35	4.48158e-33		MCC	-2.17796	9.91862e-09	1.44701e-06
AC013470.2	2.37423	3.87239e-16	1.08749e-14		FAM234B	1.35668	0.000959144	0.010729
AC016229.2	1.31637	6.88914e-16	1.84934e-14		TUBB2A	1.26259	0.00135677	0.0139777
CDK18	-1.75673	5.75593e-35	1.35317e-32		SOX7	-1.78519	1.09207e-08	1.56046e-06
AL031123.2	1.91515	8.31312e-35	1.93964e-32		PHGDH	-1.13496	1.10621e-08	1.56992e-06
SMPDL3B	1.74134	8.62049e-35	1.99635e-32		LPAR6	-1.67945	1.16486e-08	1.63073e-06
AL354743.2	-3.83646	1.41311e-34	3.24827e-32		FHL2	-2.28061	1.17251e-08	1.63073e-06
SLIT1	3.04415	1.48473e-34	3.3878e-32		DPYS	-2.12855	1.20285e-08	1.66185e-06
PTGS1	-2.63272	2.04606e-34	4.60097e-32		TGFBR3	-1.4408	1.22053e-08	1.67518e-06
RHOBTB2	-1.17288	2.27073e-34	5.06944e-32		HSPB6	-1.89174	1.27032e-08	1.73212e-06
LMX1B	2.9014	2.58346e-34	5.72643e-32		ZBTB20	-1.1583	1.52398e-08	2.03803e-06
LPCAT2	-1.58462	3.42785e-34	7.54419e-32		DIAPH1	1.12079	1.61646e-08	2.14794e-06
PIK3C2G	-3.86395	3.46918e-34	7.58139e-32		CGREF1	2.60572	1.68991e-08	2.23132e-06
ARHGEF38	1.54725	4.14958e-34	9.00488e-32		CELSR1	-2.08034	1.70762e-08	2.24053e-06
ZIC2	4.00458	5.40561e-34	1.16491e-31		STOM	-1.06925	1.76723e-08	2.29441e-06
PYCR1	1.32761	5.84759e-34	1.25147e-31		EDN3	-2.48475	1.77069e-08	2.29441e-06
CYP2E1	-2.26636	6.1453e-34	1.29729e-31		PDK4	-3.49301	1.81991e-08	2.34364e-06
LINC01475	4.88963	8.6463e-34	1.81292e-31		THSD4	-2.16175	2.01734e-08	2.58194e-06
AC019069.1	1.16615	1.15274e-15	2.97107e-14		AK5	1.57755	0.00202137	0.0187963
LRCOL1	-2.82507	1.57093e-33	3.24994e-31		RNF44	1.24854	2.31821e-08	2.93106e-06
AC008759.3	-3.37166	1.93e-33	3.94025e-31		SNX19	-1.39222	2.36634e-08	2.97389e-06
ARHGEF40	-1.33928	3.70354e-33	7.46287e-31		SLC16A5	-1.04527	2.4569e-08	3.03039e-06
AC026356.1	1.65712	1.19435e-17	4.32476e-16		ZNF613	1.09065	0.000167624	0.00284307
SLC28A3	-4.03203	5.918e-33	1.17723e-30		NAA60	1.20857	2.48393e-08	3.03039e-06
KCNQ1	-1.74484	6.62068e-33	1.30862e-30		GOLM1	1.52136	2.56395e-08	3.10984e-06
LINC00607	-2.33036	7.60131e-33	1.49293e-30		SH3RF1	1.45266	2.60177e-08	3.13746e-06
DNAH5	2.34638	1.27194e-32	2.48245e-30		LOC101927468	-1.1542	2.71168e-08	3.21427e-06
GOLM1	1.88178	1.28874e-32	2.49951e-30		LSAMP-AS1	-1.94848	2.81177e-08	3.31407e-06
FNDC10	2.06273	2.66142e-32	5.12976e-30		LGR6	-2.78431	2.86437e-08	3.34159e-06
AC009119.1	2.66871	2.80862e-32	5.38006e-30		DPT	-2.84706	2.86715e-08	3.34159e-06
COLCA2	-1.32083	3.44041e-32	6.54986e-30		GAS1	-2.62548	2.96515e-08	3.41762e-06
AC026356.2	1.7484	9.03242e-19	3.93671e-17		F5	3.58197	5.2867e-05	0.00116218
ISYNA1	-1.55727	4.86574e-32	9.15113e-30		HOXD11	-1.19292	3.11149e-08	3.5471e-06
NUP210	1.23861	7.65613e-32	1.43124e-29		ANXA1	-1.66072	3.1664e-08	3.59008e-06
DUSP2	-2.52993	1.32649e-31	2.45022e-29		ZNF350	1.53945	3.31617e-08	3.73956e-06
AC074141.1	1.9638	2.11284e-36	5.41864e-34		TMTC4	1.78554	6.49952e-09	1.02722e-06
LINC01509	2.06801	1.60792e-31	2.93511e-29		WIF1	-3.77727	3.53783e-08	3.90509e-06
AC092718.4	1.70157	2.60461e-18	1.05794e-16		DHRS11	1.03713	8.44195e-05	0.00169017
SLMAP	-1.00712	2.37057e-31	4.25223e-29		DLX1	4.37131	3.60654e-08	3.93925e-06
AL451069.2	-3.49269	2.38587e-31	4.25508e-29		CRACR2B	1.69325	3.74001e-08	4.0427e-06
AC133785.1	1.73975	1.19339e-15	3.0606e-14		GDPD1	1.11906	0.00205514	0.0189962
FRMPD3	1.86045	2.80018e-31	4.93723e-29		RCAN3	-2.66709	3.84867e-08	4.11749e-06
VWA5B2	-2.45262	3.11759e-31	5.46582e-29		RRS1	1.03795	4.03143e-08	4.291e-06
GPRC5B	-1.59768	3.976e-31	6.93164e-29		ACACA	1.03227	4.11947e-08	4.36246e-06
DRAIC	2.04547	4.62843e-31	8.02399e-29		CTSB	-1.13487	4.25375e-08	4.48191e-06
GNAO1	-2.07574	5.90355e-31	1.01215e-28		STIL	1.52584	4.3713e-08	4.58261e-06
PON3	-3.00234	6.44564e-31	1.09902e-28		SNHG19	1.476	4.60031e-08	4.79859e-06
ATP1A4	-2.77977	7.14393e-31	1.21142e-28		GSTP1	-1.71647	4.74175e-08	4.92151e-06
HOXB2	-2.00297	8.61498e-31	1.45294e-28		TOMM40	1.01851	4.86211e-08	5.02145e-06
OR51H2P	3.40361	9.00277e-31	1.51013e-28		ID4	-2.28505	5.20781e-08	5.35199e-06
FCRLB	-1.72049	1.32879e-30	2.21694e-28		ZNF511	1.36554	5.41289e-08	5.53547e-06
LINC02086	-1.99632	1.51774e-30	2.50523e-28		GSTM2	-2.52754	5.86789e-08	5.9715e-06
FOXP4-AS1	1.80194	1.59488e-30	2.61864e-28		DST	-1.25721	6.06681e-08	6.14397e-06
AC141930.2	2.7412	3.5241e-23	2.78269e-21		ALKBH2	1.2069	2.0427e-06	9.30455e-05
NEK5	1.90075	1.76492e-30	2.85256e-28		DEFB1	-1.87642	6.38116e-08	6.36956e-06
NAGS	-1.44777	1.99718e-30	3.21122e-28		SPRY2	-1.50068	6.46122e-08	6.41876e-06
CLEC4GP1	-5.10938	2.58273e-30	4.13131e-28		SPDEF	1.41117	6.50137e-08	6.42803e-06
PCA3	3.57159	3.99087e-30	6.31488e-28		ETS2	-1.87918	6.63424e-08	6.52847e-06
AP001610.3	3.45056	4.00886e-30	6.31488e-28		NBL1	-1.87876	6.75089e-08	6.61207e-06
AC005041.1	-2.29741	5.63668e-30	8.78982e-28		NIPAL3	-2.22228	6.81512e-08	6.64379e-06
ACE2	-2.48534	7.00044e-30	1.08619e-27		NR3C1	-1.6939	6.9713e-08	6.75895e-06
RHOXF1P1	4.06999	7.70271e-30	1.18921e-27		RAD51B	-2.08339	6.99805e-08	6.75895e-06
TRIM36	1.41795	8.36716e-30	1.2854e-27		TLE2	-1.60603	7.10159e-08	6.79603e-06
GDPD2	-2.59418	1.15706e-29	1.76009e-27		RNASE4	-1.55348	7.20842e-08	6.85035e-06
AC005165.1	-2.85918	1.31973e-29	1.99775e-27		ZNF711	-1.49344	7.22403e-08	6.85035e-06
POU2F3	-1.48472	1.41443e-29	2.1307e-27		INSYN1	-1.0549	7.87936e-08	7.43797e-06
ACSM1	2.87865	2.04435e-26	2.24966e-24		DIPK1B	1.85602	3.86856e-07	2.50639e-05
REC8	-1.51618	1.54067e-29	2.29857e-27		KRT222	-1.06342	8.73218e-08	8.13262e-06
ADM2	1.18679	5.60649e-17	1.81798e-15		RUVBL1	1.04445	0.000330575	0.00478588
CLCNKB	-2.13067	2.08326e-29	3.07847e-27		NSG1	-2.37585	8.98791e-08	8.29672e-06
CA3-AS1	-2.38586	2.2683e-29	3.33602e-27		MYOF	-2.01893	9.07591e-08	8.34104e-06
AGMAT	1.3684	3.71266e-16	1.04833e-14		AKAP5	1.00763	0.000901014	0.0102548
ADGRD2	-3.4363	2.87465e-29	4.18808e-27		CALM1	-1.47084	9.30663e-08	8.47838e-06
APOBEC3G	-1.88328	4.88901e-29	7.02388e-27		MAN2B1	1.13125	9.47405e-08	8.59337e-06
TNRC18P1	-2.02929	7.03145e-29	1.00553e-26		MEIS2	-1.9675	9.56495e-08	8.61588e-06
PRPS2	-1.13189	8.58248e-29	1.2217e-26		FRMD6	-1.68733	9.67039e-08	8.65853e-06
FDX1	-1.01799	8.96603e-29	1.27047e-26		PPAN	1.53516	1.0264e-07	9.11178e-06
AL031123.3	1.81255	1.4217e-27	1.79343e-25		SNHG16	1.17614	1.91477e-07	1.48498e-05
GNAZ	-1.68166	9.56781e-29	1.34348e-26		COX3	1.01638	1.17849e-07	1.02869e-05
PAX8	-2.98618	1.03123e-28	1.44149e-26		CARF	-1.30144	1.19254e-07	1.03662e-05
ANXA9	-1.45553	1.13063e-28	1.57335e-26		NEK5	2.7346	1.28772e-07	1.1101e-05
NDRG2	-1.36647	1.9974e-28	2.76711e-26		ABCG2	-1.71176	1.32208e-07	1.13038e-05
TRPM4	1.51367	2.17826e-28	3.00425e-26		GGT7	-2.03734	1.34243e-07	1.14309e-05
AFAP1L2	-1.56898	2.34953e-28	3.22614e-26		RABEP2	1.86495	1.38497e-07	1.16977e-05
CA14	-2.37017	2.63203e-28	3.58233e-26		MAP2K5	1.10024	1.40079e-07	1.17835e-05
HOXD3	-2.19948	2.62674e-28	3.58233e-26		HLF	-1.58079	1.42103e-07	1.18955e-05
AL031985.3	1.25409	1.01629e-41	3.58381e-39		DVL1	1.27962	1.20712e-09	2.73727e-07
TES	-1.07566	3.38894e-28	4.55262e-26		CYFIP2	1.67244	1.4312e-07	1.18955e-05
AC144450.1	2.80927	4.24383e-28	5.67649e-26		ENPP2	-2.4107	1.50309e-07	1.23943e-05
AL133325.3	3.30371	7.22799e-22	4.89736e-20		B3GAT1	1.69641	4.25488e-06	0.000167166
C11orf45	-1.81204	4.75485e-28	6.30567e-26		SMYD4	-1.26181	1.6003e-07	1.30412e-05
ZNF219	-1.1898	4.9892e-28	6.58829e-26		VAV2	1.02682	1.71164e-07	1.38404e-05
CACNA1D	2.4593	5.01543e-28	6.59487e-26		SLC22A17	-1.38956	1.77456e-07	1.42268e-05
DOK4	-1.21882	6.03006e-28	7.89556e-26		DNER	-2.00691	1.77731e-07	1.42268e-05
EFNB1	-1.20389	7.25238e-28	9.41656e-26		CDC42EP4	-1.16593	1.77989e-07	1.42268e-05
VWCE	-1.7493	1.00467e-27	1.29364e-25		UCK2	1.47319	1.82082e-07	1.44819e-05
TFAP2B	-4.18427	1.07089e-27	1.37321e-25		TMEM252	-1.87384	1.833e-07	1.44819e-05
LINC01671	-3.07221	1.09199e-27	1.39451e-25		CDKN1C	-1.54312	1.83885e-07	1.44819e-05
PDK4	-2.52898	1.26828e-27	1.613e-25		MICAL2	2.39764	1.86602e-07	1.45801e-05
AL358232.2	2.71286	5.97395e-16	1.6219e-14		ZNF614	1.0438	0.00123142	0.012903
AL359314.1	3.58221	2.14211e-25	2.15824e-23		ABCC4	1.1587	6.05997e-07	3.56122e-05
LCN15	-3.70931	1.49935e-27	1.88372e-25		NTN4	-1.77992	1.98553e-07	1.52319e-05
ACSF2	-1.74549	2.81623e-27	3.50976e-25		COL12A1	2.89114	1.98655e-07	1.52319e-05
SLC12A8	1.03277	3.53217e-27	4.38442e-25		ALDH1A2	-2.42664	1.99325e-07	1.52319e-05
HSD11B1-AS1	-2.22982	3.87264e-27	4.78788e-25		HACD1	-1.28768	2.03243e-07	1.54746e-05
ZNF185	-1.74597	3.91161e-27	4.81687e-25		ZSCAN16	1.17957	2.06995e-07	1.5703e-05
FAM163B	-3.31061	4.99441e-27	6.10183e-25		HIP1	1.51903	2.18112e-07	1.64269e-05
AC141930.1	2.64924	4.98838e-27	6.10183e-25		SYT9	-2.10091	2.24431e-07	1.6842e-05
SBSPON	-2.20433	5.12706e-27	6.23933e-25		ANXA2P2	-1.25559	2.2704e-07	1.69161e-05
THRSP	-4.10104	5.30052e-27	6.42522e-25		SLC12A8	1.47414	2.29877e-07	1.70665e-05
ADTRP	-2.88388	5.73758e-27	6.9011e-25		SKIDA1	-1.0248	2.38081e-07	1.75507e-05
LINC01819	-2.55765	5.7812e-27	6.92673e-25		FEZ1	-1.13127	2.38949e-07	1.75527e-05
AOX1	-2.13473	6.0682e-27	7.21488e-25		CYP4B1	-2.45947	2.43533e-07	1.78266e-05
CST4	-4.49068	7.07094e-27	8.37501e-25		FADS2	-1.82299	2.45247e-07	1.78893e-05
ALDH1A3	1.24375	7.31269e-19	3.21883e-17		DRAIC	1.77414	4.62538e-05	0.00104709
TMEM101	-1.0197	7.26095e-27	8.53492e-25		MRPS33	1.28525	2.63641e-07	1.88233e-05
TRIM9	-1.93159	7.62561e-27	8.92974e-25		SPTBN2	1.13968	2.6793e-07	1.90121e-05
TMTC4	1.17418	7.84409e-27	9.15105e-25		SCUBE3	-2.29976	2.77292e-07	1.96092e-05
SYT8	-3.03203	8.8747e-27	1.03146e-24		MZT2A	1.25056	2.78225e-07	1.96092e-05
CCNI2	-2.75168	9.2366e-27	1.06952e-24		PLAGL1	-1.78452	2.80653e-07	1.97138e-05
LIPG	-2.46809	1.04021e-26	1.19999e-24		KLF8	-1.04448	2.8258e-07	1.97825e-05
C16orf74	-1.89902	1.08195e-26	1.23893e-24		MSMO1	-1.70494	2.92951e-07	2.03718e-05
TRGV9	2.63946	1.08015e-26	1.23893e-24		CCK	-2.36988	2.97016e-07	2.05447e-05
APOBEC3C	-1.82147	1.17817e-26	1.34415e-24		SCRIB	1.08861	2.97407e-07	2.05447e-05
AC023794.3	-2.49632	1.20805e-26	1.37319e-24		COA7	1.05876	2.99613e-07	2.06288e-05
AMACR	3.18034	6.72323e-41	2.26778e-38		TBX1	1.24838	1.36386e-09	2.96384e-07
PIWIL4	-1.10691	1.32688e-26	1.4973e-24		TOP2A	2.63598	3.124e-07	2.12289e-05
STX19	1.50114	1.35257e-26	1.52076e-24		MAGI2	-2.11178	3.18928e-07	2.16022e-05
AP000438.1	1.44811	8.8203e-16	2.33144e-14		GALNT3	1.05491	0.00160022	0.0157694
CFAP65	1.73932	1.36171e-26	1.5217e-24		COL7A1	-1.44797	3.43794e-07	2.29145e-05
AC129507.4	-2.69598	1.3768e-26	1.53136e-24		CMIP	-1.62962	3.66922e-07	2.3996e-05
FAM222A-AS1	2.10242	1.73838e-26	1.92662e-24		NEFH	-4.63646	3.77016e-07	2.45791e-05
AP001636.3	1.83083	1.47613e-21	9.42533e-20		MRPL50	1.20088	6.15438e-06	0.000222963
AP006748.1	3.51587	1.30674e-26	1.47995e-24		MYRIP	2.3715	3.01077e-07	2.06614e-05
AC104088.3	-2.46394	2.10575e-26	2.30903e-24		CDH3	-1.86413	3.91344e-07	2.52762e-05
CCDC27	-1.95289	2.12002e-26	2.31649e-24		SPATA6	-2.18266	4.03379e-07	2.59732e-05
APOF	2.5189	2.71068e-26	2.9515e-24		FOXP4-AS1	2.18004	4.06504e-07	2.60938e-05
HOXB4	-2.26323	2.88178e-26	3.12684e-24		PKIB	2.12546	4.57186e-07	2.89798e-05
HOXC6	2.28043	2.92424e-26	3.15831e-24		CAV2	-1.37766	4.5841e-07	2.89798e-05
ARC	-2.59798	2.93115e-26	3.15831e-24		MAML2	-1.50111	4.59804e-07	2.89802e-05
PAFAH1B2P2	-3.55024	3.62492e-26	3.89233e-24		COL27A1	-2.02736	4.67361e-07	2.93195e-05
PTGS2	-2.66926	3.8141e-26	4.08136e-24		GSTM1	-2.32103	4.71263e-07	2.93477e-05
ARFGEF3	1.35106	5.54603e-26	5.85389e-24		EZH2	1.32838	4.8223e-07	2.97641e-05
AC116345.1	-4.13355	5.17194e-26	5.47767e-24		GDF15	3.17146	4.7889e-07	2.96457e-05
ARHGDIG	2.45361	3.45482e-19	1.60976e-17		SPIN4	1.23188	3.15836e-05	0.000779761
RIMKLA	1.1367	6.58115e-26	6.92292e-24		MEG3	-2.44862	4.95993e-07	3.05233e-05
SH3RF1	1.44946	6.6515e-26	6.97329e-24		PCP4L1	-2.01882	5.08714e-07	3.11226e-05
RALGAPA2	1.35004	7.15283e-26	7.47362e-24		SKIL	-1.079	5.15372e-07	3.12549e-05
TPM1	-1.41904	8.55654e-26	8.91029e-24		ASPN	2.74185	5.24157e-07	3.15718e-05
OPCML	-2.76119	1.11033e-25	1.15236e-23		GRK6	1.08622	5.25137e-07	3.15718e-05
DUOX1	-2.13952	1.41032e-25	1.45399e-23		RAP1GAP	1.72686	5.28004e-07	3.15995e-05
IRF5	-1.33929	1.46335e-25	1.50366e-23		BEND5	-1.11503	5.29655e-07	3.15995e-05
ARLNC1	4.10208	1.33505e-31	2.45143e-29		E2F3	1.1216	3.4222e-08	3.81786e-06
B3GAT1	1.8342	4.22525e-20	2.2041e-18		LINC01023	1.16194	1.81038e-05	0.000518793
SLC39A2	-4.36477	1.86678e-25	1.89934e-23		PDE8B	-2.4749	5.83852e-07	3.46032e-05
MATK	2.31182	1.90443e-25	1.93132e-23		AIFM2	-1.38335	5.93162e-07	3.50554e-05
C22orf23	-1.18064	2.02348e-25	2.04536e-23		ITGB4	-1.57104	6.00302e-07	3.53771e-05
B3GAT1-DT	2.38103	1.75078e-22	1.26056e-20		SEPTIN11	1.23087	3.59272e-06	0.000148125
PCAT1	1.9521	2.81475e-25	2.82678e-23		ADD3-AS1	-1.10962	6.13897e-07	3.58743e-05
AC004066.1	1.72217	2.8623e-25	2.86526e-23		KIAA1210	-2.89977	6.18295e-07	3.60303e-05
PLBD1-AS1	-1.89338	2.98647e-25	2.97994e-23		PROK1	-2.00579	6.35385e-07	3.69231e-05
AL358334.2	-2.82911	3.08017e-25	3.06359e-23		ALDH3A2	-1.04069	6.84691e-07	3.94586e-05
C2orf72	2.15393	7.28089e-25	6.95202e-23		FAM222A	2.08428	8.59354e-07	4.7303e-05
ZFHX4-AS1	-2.77095	3.93547e-25	3.877e-23		ZNF777	1.66934	6.92793e-07	3.96415e-05
TLE2	-1.05044	4.03765e-25	3.96507e-23		AMACR	2.96932	6.93564e-07	3.96415e-05
NYNRIN	-1.73786	4.70164e-25	4.60256e-23		ELF1	-1.14537	6.95942e-07	3.96687e-05
SNPH	-1.60964	4.79591e-25	4.68008e-23		RECQL4	-2.1385	7.41647e-07	4.21587e-05
LINC02532	-3.17586	5.06043e-25	4.92273e-23		DLG5	-1.00008	7.66337e-07	4.3209e-05
C9orf163	1.34902	3.42124e-15	8.03693e-14		KCNH8	1.65067	0.00436763	0.0329818
CAMKK2	1.48915	4.53697e-24	3.94373e-22		PIGW	1.51418	1.28525e-06	6.46096e-05
AIF1L	-1.41873	6.94377e-25	6.67118e-23		S100A2	-3.19879	8.23699e-07	4.5824e-05
TP53AIP1	-1.96147	7.17375e-25	6.87086e-23		LINC00665	1.74427	8.33944e-07	4.61479e-05
CENPN	1.45742	3.35957e-16	9.54709e-15		MIOS-DT	1.62506	0.000835392	0.00967681
KCNF1	-2.32392	7.75723e-25	7.38412e-23		TSHZ3	-1.06639	8.85992e-07	4.8641e-05
MAT1A	-3.11459	7.83638e-25	7.43666e-23		CRAT	1.63396	8.90813e-07	4.87434e-05
ZNF90	-1.91857	8.42902e-25	7.95044e-23		SOX12	1.03478	8.92531e-07	4.87434e-05
ANKRD30A	6.68794	1.03113e-24	9.69642e-23		ABCC3	-1.7819	9.39873e-07	5.09289e-05
FAM110C	-2.23712	1.05111e-24	9.85436e-23		CHST11	-1.319	9.57019e-07	5.17236e-05
ASTL	-2.72662	1.08871e-24	1.01762e-22		PDE11A	-2.84013	9.73195e-07	5.23268e-05
AC104667.2	1.81154	1.17175e-24	1.09194e-22		EFHD1	-2.33352	9.76744e-07	5.23826e-05
PLBD1	-1.38872	1.33009e-24	1.2321e-22		DSC3	-3.30068	1.02739e-06	5.4632e-05
AC024909.1	-1.71324	1.345e-24	1.2422e-22		SERPINB5	-1.97973	1.02916e-06	5.4632e-05
CERS1	2.06205	6.6872e-20	3.41311e-18		TSPAN1	1.29727	2.10706e-05	0.000583152
LINC01778	-1.8157	1.56521e-24	1.43703e-22		PTP4A3	2.18235	1.03672e-06	5.47449e-05
ZFP69B	1.03582	1.69526e-24	1.54727e-22		PRRG4	-1.86104	1.03916e-06	5.47449e-05
C12orf75	-1.4603	1.73046e-24	1.57477e-22		ITGBL1	2.42946	1.0644e-06	5.56728e-05
ME1	-1.63191	1.74577e-24	1.58406e-22		AP1S3	1.29342	1.06637e-06	5.56728e-05
HOXB3	-1.95992	1.89768e-24	1.71188e-22		GUCY1A1	1.33952	1.06677e-06	5.56728e-05
ARL4D	-1.79919	2.60181e-24	2.34027e-22		MYO6	1.76241	1.06745e-06	5.56728e-05
COL2A1	4.66298	2.97342e-24	2.65911e-22		UAP1	1.36017	1.0857e-06	5.64033e-05
TBX2	-1.49954	3.18942e-24	2.84409e-22		RNF144A	1.59837	1.08686e-06	5.64033e-05
PIP5K1B	-1.70882	3.61159e-24	3.21131e-22		ZSCAN12	1.60451	1.12294e-06	5.81307e-05
HOXD4	-2.1438	3.86253e-24	3.42463e-22		NFXL1	1.11923	1.1381e-06	5.87701e-05
AL109976.1	-1.94616	3.87653e-24	3.42725e-22		ATP8B4	-1.71135	1.14781e-06	5.88734e-05
AP002498.1	3.82524	4.08209e-24	3.59873e-22		NELL1	-1.862	1.14857e-06	5.88734e-05
SLC2A9-AS1	-2.96233	4.24037e-24	3.72768e-22		TSPAN13	1.04601	1.1544e-06	5.90272e-05
GLIS3	-1.57783	4.38831e-24	3.84683e-22		ZNF30	1.4746	1.16888e-06	5.95706e-05
AL356417.1	-2.86849	4.40662e-24	3.85201e-22		C8orf88	-1.54512	1.2007e-06	6.07986e-05
OR51C1P	3.23183	4.51934e-24	3.93945e-22		RBP7	-1.66431	1.24517e-06	6.28975e-05
CST2	3.64752	1.36322e-26	1.5217e-24		DPH2	1.12697	3.29446e-07	2.20286e-05
ARHGEF38-IT1	2.09389	4.99734e-24	4.33177e-22		CCDC8	-1.37291	1.31568e-06	6.58218e-05
RAPGEFL1	-1.47231	5.82906e-24	5.01073e-22		LUZP2	3.77866	1.33437e-06	6.64913e-05
CFL2	-1.29035	6.52211e-24	5.591e-22		TRIB3	1.99834	1.33544e-06	6.64913e-05
ANP32E	-1.10461	7.30461e-24	6.22738e-22		HMGN4	-1.12248	1.36115e-06	6.76104e-05
TRIP6	-1.26488	7.36851e-24	6.26465e-22		ANTXR2	-1.62139	1.37737e-06	6.80421e-05
SNCG	-1.87858	8.02119e-24	6.80091e-22		METTL7A	-1.4628	1.37963e-06	6.80421e-05
SCARA3	-1.55327	8.19754e-24	6.9315e-22		SRD5A2	-2.03713	1.41364e-06	6.93915e-05
AL161668.3	-2.42651	8.5343e-24	7.19664e-22		ZFP36L2	-1.14346	1.44239e-06	7.0471e-05
B3GNT8	-1.67662	8.58086e-24	7.21629e-22		SERPINB1	-1.5895	1.45837e-06	7.10855e-05
PDE7B	-1.40658	8.73672e-24	7.32751e-22		ECSIT	1.00617	1.46273e-06	7.11315e-05
LGALS4	-2.25864	9.93525e-24	8.29726e-22		CYTH3	1.43311	1.5286e-06	7.36481e-05
FGFRL1	1.44877	1.07756e-23	8.96481e-22		ARHGAP22	-1.16715	1.62137e-06	7.76103e-05
CTBP1-AS	2.02484	3.70743e-25	3.66398e-23		ENTPD5	1.91491	6.88337e-07	3.95594e-05
PYY	-2.60363	1.1991e-23	9.92279e-22		SMARCD3	-1.37761	1.66142e-06	7.87738e-05
AIFM2	-1.01757	1.24719e-23	1.02933e-21		PLP2	-1.60151	1.66672e-06	7.88461e-05
AC092919.2	-1.70558	1.58945e-23	1.30486e-21		GPM6B	-1.54235	1.67454e-06	7.90367e-05
HCAR2	-2.02417	1.63687e-23	1.34025e-21		FHDC1	-2.17726	1.69755e-06	7.99418e-05
ENPP3	-2.53482	1.71785e-23	1.40285e-21		UPK1A	-1.33442	1.73457e-06	8.15012e-05
F2RL2	2.26163	1.8269e-23	1.48799e-21		JAG2	-1.64078	1.75363e-06	8.22116e-05
OR51A9P	2.15811	1.90308e-23	1.54194e-21		ALAD	-1.05544	1.7602e-06	8.23347e-05
TP53INP1	1.14794	1.99374e-23	1.61119e-21		NUAK1	-1.49303	1.78437e-06	8.30929e-05
GRAMD1B	-1.46988	2.05473e-23	1.65616e-21		ADRB1	1.42377	1.83209e-06	8.49356e-05
RBP1	-1.67114	2.64533e-23	2.12118e-21		FAM201A	1.00376	1.94772e-06	8.98968e-05
STIL	1.12732	2.87283e-23	2.29767e-21		ZNF204P	-1.86076	1.9549e-06	9.00289e-05
CTNND2	1.20484	2.56548e-16	7.44143e-15		UTP25	1.12192	0.000697528	0.00845546
GATM	-1.37312	3.29542e-23	2.61543e-21		ZFX	-1.00465	2.01014e-06	9.19638e-05
DBNDD1	1.32184	1.57088e-25	1.60883e-23		VASN	1.03706	5.30142e-07	3.15995e-05
FOLR1	-2.62538	3.56562e-23	2.80833e-21		DECR2	1.03025	2.06371e-06	9.37978e-05
LUZP2	2.21205	4.02503e-23	3.16215e-21		TTC22	-2.55783	2.08022e-06	9.43426e-05
PCAT14	2.80473	4.07024e-23	3.18959e-21		BNIPL	-1.79196	2.11284e-06	9.55525e-05
SCN11A	-1.78474	4.20744e-23	3.28054e-21		LRRC8D	1.25875	2.14859e-06	9.6603e-05
DHCR24-DT	1.2741	2.65004e-16	7.657e-15		MEOX1	1.29289	0.000732419	0.00876196
PLAAT5	-2.0385	4.48876e-23	3.48238e-21		LPCAT2	-1.58038	2.32974e-06	0.000102973
PADI3	-4.30725	5.14098e-23	3.96853e-21		METTL26	1.17973	2.38136e-06	0.000104589
CASC19	2.24939	6.24557e-23	4.79734e-21		KCNJ8	-1.457	2.38889e-06	0.000104699
CAV1	-1.57019	6.93234e-23	5.29863e-21		BST2	-1.74196	2.425e-06	0.000105837
GATA3	-2.18952	6.92187e-23	5.29863e-21		CORO1B	1.32349	2.43637e-06	0.000106112
TRGJP	2.38211	7.46611e-23	5.67863e-21		MED21	-1.12579	2.49199e-06	0.000107859
TRIM31	-2.4752	7.86602e-23	5.96817e-21		MAML3	1.10597	2.71924e-06	0.000116966
CRABP2	-2.12378	7.98331e-23	6.04239e-21		LGALS3	-1.55699	2.7521e-06	0.000117894
DISP3	1.32494	4.70736e-15	1.07728e-13		INSM1	1.5908	0.00549179	0.0388503
AL161668.4	-2.49429	8.33837e-23	6.28049e-21		SLC5A6	1.07891	2.88883e-06	0.000122994
CDIN1	-1.14878	8.49901e-23	6.38599e-21		HSPB1	-1.62459	2.89797e-06	0.000123131
DLX1	3.15393	4.54612e-26	4.83134e-24		UQCC3	1.29405	4.77154e-07	2.96261e-05
GPD1	-2.26763	1.02887e-22	7.65655e-21		ZNF827	-1.46084	3.1449e-06	0.000133081
SLCO2A1	-1.35852	1.05801e-22	7.85456e-21		CLDN3	1.77224	3.17395e-06	0.000134038
AC106865.1	-2.62599	1.09976e-22	8.14506e-21		MET	-1.69477	3.18283e-06	0.000134142
B3GNT6	4.41339	1.27416e-22	9.39183e-21		AFAP1L2	-1.67428	3.24759e-06	0.000136595
BICD1	1.52996	1.30819e-22	9.59711e-21		TSPAN18	-1.1692	3.27752e-06	0.000137301
DLX2-DT	2.42127	3.99078e-18	1.58366e-16		H2BC12	1.2071	9.28769e-05	0.00181084
AC027031.2	-1.605	1.52428e-22	1.10776e-20		ACSM1	2.88888	3.3353e-06	0.000139162
AL031587.5	-1.04332	1.58145e-22	1.14663e-20		CPAMD8	-1.70642	3.34415e-06	0.000139253
IL18R1	-1.53548	1.59361e-22	1.15274e-20		ARMCX1	-2.04999	3.35289e-06	0.000139339
RHEX	-2.02785	1.71149e-22	1.23514e-20		MGST3	-1.3353	3.44288e-06	0.000142589
EBF2	1.88335	6.65571e-15	1.47845e-13		PDZRN3-AS1	1.09674	0.00688966	0.0456873
ABCA4	-1.93323	1.75989e-22	1.26419e-20		PGAP1	-1.05348	3.61178e-06	0.000148393
EPS15-AS1	1.24842	2.22567e-16	6.51267e-15		CCNB1	1.21582	0.000654864	0.00808389
AC136475.3	-2.34734	1.83209e-22	1.30999e-20		CEP89	-1.26519	3.62056e-06	0.000148393
TMEM132A	1.44802	2.06361e-22	1.46876e-20		LGALS3BP	-1.73251	3.75746e-06	0.000153102
ERVH48-1	2.89553	1.64994e-16	4.93267e-15		LIMS1	1.02844	0.000597518	0.00754109
DCAF12L1	-2.82189	2.09172e-22	1.47859e-20		PDCD2L	1.48669	3.82475e-06	0.000154936
AC012531.1	2.90222	2.35574e-22	1.66144e-20		CRISPLD2	-1.65036	3.89724e-06	0.000157566
OR51E2	2.57856	2.39605e-22	1.68603e-20		LINC02754	-2.06134	3.96539e-06	0.000158937
RAB7B	-1.48411	2.53746e-22	1.77748e-20		ZNF789	-1.24084	3.96691e-06	0.000158937
PLEKHA2	-1.10459	2.6902e-22	1.88023e-20		DLL1	-1.32178	3.97622e-06	0.000158937
AC008555.2	2.20616	2.90836e-22	2.02814e-20		PALD1	-1.49874	3.97686e-06	0.000158937
EEF1AKMT4	1.15128	3.01706e-22	2.09923e-20		LMAN1L	-1.36549	4.00859e-06	0.000159676
ETNK2	-1.18858	3.59809e-22	2.49789e-20		YPEL1	1.19593	4.01064e-06	0.000159676
ANKRD66	2.62077	3.67522e-22	2.54007e-20		CYP4X1	-2.06881	4.15055e-06	0.000164824
AC148477.2	-3.11088	4.40315e-22	3.02298e-20		CD40	-1.27309	4.15712e-06	0.000164824
ESRP2	1.12428	1.65814e-29	2.46198e-27		MTHFD2	1.22572	8.91688e-08	8.26773e-06
GSTM4	-1.21873	5.37437e-22	3.67351e-20		ARVCF	1.12195	4.20324e-06	0.000165762
FEV	1.88084	1.18443e-15	3.04266e-14		GJB2	1.53694	0.00204777	0.018947
FEZF1-AS1	2.71469	1.13426e-16	3.47644e-15		CLEC11A	1.12768	0.000512905	0.00673393
LINC00313	-3.18968	7.5106e-22	5.06672e-20		EML5	-2.32678	4.3238e-06	0.00016892
CASKIN1	1.49087	7.53214e-22	5.07023e-20		LOC105371267	-2.31438	4.39494e-06	0.000171058
AC005083.1	-1.90892	7.81851e-22	5.2516e-20		SLC22A23	1.11125	4.44603e-06	0.000172725
CXCR2	-2.2907	7.88551e-22	5.28105e-20		TCEAL2	-2.18704	4.47345e-06	0.000173467
AC105450.1	2.32843	7.8964e-22	5.28105e-20		TUBA4A	-1.197	4.64964e-06	0.000179964
LINC02492	2.87253	8.38879e-22	5.58628e-20		EMP2	-1.01402	4.66833e-06	0.000180353
RAB9B	-1.56957	8.42886e-22	5.60095e-20		CYYR1	-1.66583	4.72329e-06	0.000181036
BEND4	1.85969	8.63249e-22	5.724e-20		SERPINF1	-1.71674	4.72939e-06	0.000181036
EPHA2	-1.86359	9.23496e-22	6.11043e-20		SMOC1	-1.73256	4.79031e-06	0.000183032
KCNG3	2.84138	9.52401e-22	6.28828e-20		DSE	-1.30231	4.80319e-06	0.000183188
AC010980.1	-2.79214	9.60175e-22	6.32615e-20		GPR160	1.53587	4.86074e-06	0.000184784
FFAR2	1.82298	1.55312e-18	6.56629e-17		MYO1B	1.08398	6.33978e-05	0.00133867
MRPS30-DT	-1.15137	1.02621e-21	6.7326e-20		ELF4	-1.88346	4.89682e-06	0.000185068
GLYATL1P4	2.67065	1.04938e-21	6.87009e-20		EPAS1	-1.28984	4.92247e-06	0.000185596
SLC43A1	1.55567	1.05715e-21	6.90639e-20		PAQR7	-1.04192	5.03689e-06	0.000188653
LMO3	-1.90469	1.20638e-21	7.86477e-20		PCSK6	2.03764	5.14836e-06	0.000192138
RAP1GAP	1.34874	1.22925e-21	7.99705e-20		MSMB	-2.0812	5.25133e-06	0.000195282
CYP4F22	-2.85878	1.25288e-21	8.11681e-20		DNAJB4	-1.50311	5.65554e-06	0.000208825
MIR3659HG	-1.87136	1.27244e-21	8.22634e-20		PADI2	-1.88839	5.81024e-06	0.00021378
TGFBR3	-1.29194	1.31133e-21	8.44255e-20		BCL11A	-1.95103	5.86042e-06	0.000215247
RHBDL3	-1.69088	1.33034e-21	8.54725e-20		ZDHHC2	-1.17642	6.11066e-06	0.000222868
CDHR1	-1.94384	1.34743e-21	8.63912e-20		PALMD	-1.46444	6.13306e-06	0.000222963
LINC02692	-3.0087	1.43784e-21	9.19981e-20		LPAR1	-1.28203	6.15298e-06	0.000222963
FOLH1	1.92213	3.35056e-19	1.56353e-17		REPS2	1.46439	3.11185e-05	0.000771015
SLC9A4	-3.10691	1.48363e-21	9.45168e-20		SURF6	1.10547	6.156e-06	0.000222963
RTN4RL2	1.33001	1.48634e-21	9.45168e-20		PDK3	-1.01107	6.23903e-06	0.000225578
TMLHE	-1.41806	1.62789e-21	1.03306e-19		APCDD1	-1.48225	6.25235e-06	0.000225669
TREX2	-1.33534	1.63542e-21	1.03572e-19		SHROOM3	1.41799	6.29666e-06	0.000226876
TRIM61	-1.56655	1.84401e-21	1.16308e-19		ZNF655	-2.03231	6.5562e-06	0.000235414
MUC15	-2.56544	1.97057e-21	1.23787e-19		PPP3CC	-1.19523	6.57355e-06	0.000235631
KRT222	-2.59247	2.08313e-21	1.3033e-19		LINC01558	-1.0867	6.61337e-06	0.000235939
ADCY8	-4.1329	2.4985e-21	1.55378e-19		STEAP3	-1.16556	6.61605e-06	0.000235939
DMRT2	-3.14321	3.06139e-21	1.89623e-19		LINC02915	-1.13266	6.63466e-06	0.000236199
DLX2	2.7522	3.17857e-21	1.96098e-19		UBA7	-1.4079	6.79082e-06	0.000240935
MPP6	1.19043	3.34796e-21	2.06138e-19		RHBDD1	-1.12182	7.01692e-06	0.000248535
AC092078.3	-3.205	3.43709e-21	2.11208e-19		CHMP4C	1.45786	7.13745e-06	0.000251948
OR51S1	3.68607	3.46318e-21	2.1239e-19		HMCES	-1.0241	7.40109e-06	0.000260813
ZNF649-AS1	1.94799	3.51285e-21	2.14588e-19		PEBP4	-2.51668	7.43217e-06	0.000261251
H2BU1	1.79352	3.62684e-21	2.21116e-19		LENG8	-1.34935	7.63394e-06	0.000266766
AL356804.1	1.33819	3.86486e-21	2.35166e-19		TFCP2L1	-2.47119	7.67087e-06	0.000267608
TAF7L	-1.72974	3.9683e-21	2.40987e-19		ADGRG1	-1.18322	7.69755e-06	0.000268091
PINLYP	-1.24906	4.08919e-21	2.47843e-19		EFS	-1.8611	7.9055e-06	0.000274417
FERMT2	-1.1731	4.12795e-21	2.49705e-19		LRP4	-1.57498	7.95921e-06	0.000275365
C2orf88	-1.9019	4.16855e-21	2.5167e-19		TRG-AS1	-3.02397	8.11987e-06	0.000279533
WFDC2	-2.31376	4.18387e-21	2.52105e-19		LINC00937	-1.92297	8.28796e-06	0.000283448
FOXD1	3.41581	7.09913e-27	8.37643e-25		PXDN	1.31224	2.47658e-07	1.80022e-05
CAV2	-1.29799	4.80727e-21	2.87436e-19		ZDHHC14	-1.08835	8.46859e-06	0.000288208
GALNT7	1.18967	4.61696e-21	2.76589e-19		TRAF7	1.00243	8.43507e-06	0.00028797
CT75	-2.96956	6.23268e-21	3.69814e-19		DLG4	-1.7351	8.95202e-06	0.000302938
CYP3A5	-1.48944	6.26727e-21	3.71156e-19		MIR23AHG	-1.93725	8.95949e-06	0.000302938
GAS1RR	-1.71881	6.32263e-21	3.73722e-19		LYPLA1	1.19023	9.59678e-06	0.000320333
KCNJ1	-2.67532	6.65249e-21	3.91727e-19		SLC27A2	1.74168	9.63668e-06	0.000321151
ID4	-1.74472	7.0043e-21	4.10884e-19		MPZL2	-1.44056	9.67054e-06	0.000321765
GCNT1	1.81554	9.75725e-23	7.27854e-21		AURKA	2.23262	3.07275e-06	0.000130292
EEF1DP1	-1.14902	7.22676e-21	4.22337e-19		PJA1	-1.20037	1.01269e-05	0.000333454
CACNA1F	-2.03226	7.55452e-21	4.40661e-19		ABO	-1.31088	1.0166e-05	0.000333465
SERINC5	1.07489	7.64515e-21	4.45111e-19		MPPED2	-3.02927	1.04894e-05	0.000340857
C5orf34	-1.00416	7.94168e-21	4.60647e-19		CHTF18	1.25135	1.07933e-05	0.00034856
TSPAN18	-1.46531	8.07349e-21	4.67419e-19		ST14	1.21997	1.08598e-05	0.000350165
ENTPD5	1.52578	8.94584e-21	5.15041e-19		CSRP2	-1.48756	1.08798e-05	0.000350268
GLYATL1	1.95369	1.61141e-18	6.80342e-17		PUS1	1.02362	6.6425e-05	0.00139272
AC073648.6	-3.19539	9.06943e-21	5.2119e-19		CPM	-2.49578	1.13709e-05	0.00036272
AC139783.1	3.35187	9.09502e-21	5.21694e-19		CACHD1	-1.44313	1.14537e-05	0.000364806
GNG11	-1.17338	9.52627e-21	5.45423e-19		TK1	1.06849	1.1476e-05	0.000364958
CAPG	-1.3913	1.03159e-20	5.89545e-19		ZDHHC23	1.49146	1.15292e-05	0.000365451
SMIM5	-1.62368	1.06943e-20	6.07814e-19		SZT2	1.4983	1.15387e-05	0.000365451
SIAH3	-2.38868	1.10388e-20	6.26247e-19		ANG	-1.83589	1.1961e-05	0.000376365
PLP2	-1.13028	1.24245e-20	7.03572e-19		MYC	1.95704	1.20448e-05	0.000378432
MPZL2	-1.02632	1.39746e-20	7.88473e-19		ACAA2	-1.21143	1.21226e-05	0.000380302
GLYATL1B	2.32302	8.94045e-21	5.15041e-19		CLPB	1.1759	1.09942e-05	0.000353407
C8orf88	-1.67399	1.63288e-20	9.1796e-19		CFD	-1.86005	1.2663e-05	0.000396066
EPCAM	1.04211	1.63896e-20	9.19714e-19		APOBEC3G	-1.88718	1.27924e-05	0.000398917
PIP5KL1	-1.37063	1.70905e-20	9.52161e-19		KLC2	1.01024	1.28266e-05	0.000399387
TG	-2.96976	1.72677e-20	9.60304e-19		YEATS4	1.23268	1.29291e-05	0.000401978
AL691432.4	1.81757	1.87343e-20	1.0363e-18		CD38	-2.86947	1.33714e-05	0.000410552
TMEM139	-1.61585	1.93288e-20	1.06728e-18		CDK9	-1.46624	1.3453e-05	0.000412123
SLC6A2	-2.0462	2.00035e-20	1.10257e-18		SNCAIP	-1.45024	1.35603e-05	0.000414801
GLYATL1P1	1.34694	2.13628e-15	5.24471e-14		DOP1B	1.08517	0.00285858	0.0239501
TSACC	1.30101	2.20877e-20	1.20886e-18		SSBP2	-1.10712	1.39068e-05	0.000421691
TMEM37	-1.51336	2.24991e-20	1.22705e-18		DANCR	1.74441	1.40121e-05	0.00042304
ASPHD1	1.52376	2.65786e-20	1.43942e-18		AKR1B1	-1.43499	1.50206e-05	0.000450876
AC084879.1	-2.44324	2.88293e-20	1.55859e-18		TRGV5	-3.27965	1.51239e-05	0.000451008
GPX2	-2.40618	2.91517e-20	1.57328e-18		GPD1L	-1.47506	1.51547e-05	0.000451008
IER3	-1.91927	2.99669e-20	1.61447e-18		SLC15A1	-1.48335	1.53176e-05	0.000455209
CERK	-1.17823	3.0336e-20	1.63152e-18		TRIM36	1.48246	1.54241e-05	0.000457721
NECAB1	-1.61311	3.0834e-20	1.65257e-18		MFSD4B	-1.26033	1.6249e-05	0.000479473
EPHA8	2.75402	3.16452e-20	1.69313e-18		GBP1	-1.75289	1.69275e-05	0.000495634
AC023024.2	1.35098	3.43411e-20	1.83105e-18		ST6GALNAC2	-1.32121	1.69393e-05	0.000495634
UCA1	-2.52012	3.64221e-20	1.93536e-18		KPNA2	1.08175	1.71582e-05	0.000497851
TOR4A	-1.26513	3.6782e-20	1.94841e-18		PPP6R2	-1.12456	1.72584e-05	0.000500062
ZNF850	1.05415	3.67932e-20	1.94841e-18		FOSL2	-1.22356	1.7291e-05	0.000500312
FAM222A	1.68716	3.97169e-20	2.09608e-18		RNF180	-1.04017	1.7447e-05	0.000504127
TRGJ1	2.80503	4.04261e-20	2.12628e-18		RND3	-1.54353	1.7794e-05	0.000512732
C20orf202	-1.77247	4.03956e-20	2.12628e-18		MALL	-1.67872	1.80042e-05	0.000516648
GPR160	1.12863	1.81768e-22	1.30268e-20		MRPL15	1.33282	3.62037e-06	0.000148393
NCS1	-1.12721	4.2904e-20	2.23388e-18		OAT	-1.42809	1.90711e-05	0.000542785
LINC00958	-2.52339	4.53022e-20	2.34694e-18		P3H2	-2.5141	1.92912e-05	0.000546811
ZNF154	-1.41697	4.61736e-20	2.38016e-18		IRS1	-1.28882	1.9479e-05	0.000550127
AC009902.2	2.25287	5.50611e-20	2.82423e-18		SOD3	-1.65334	1.9483e-05	0.000550127
FOXQ1	-2.00593	5.66379e-20	2.90031e-18		C9orf152	1.43481	1.94873e-05	0.000550127
BOLA3-AS1	-1.06692	6.29502e-20	3.21824e-18		IDI1	-1.16157	2.10563e-05	0.000583152
H2AW	1.62703	4.57081e-28	6.08761e-26		LRBA	1.04376	1.53191e-07	1.25822e-05
HIPK2	1.00398	1.00011e-21	6.57532e-20		WDR12	1.02352	4.88073e-06	0.000184795
HMGB1P1	-1.29085	7.2511e-20	3.67979e-18		LMO2	-1.18333	2.13068e-05	0.000586416
AL512625.3	-1.57145	7.25713e-20	3.67979e-18		BIRC5	1.68794	2.14075e-05	0.00058841
ANGPT1	-1.68067	7.33803e-20	3.71474e-18		ID2	-1.23182	2.24466e-05	0.000612933
KLHL4	-1.78936	7.38814e-20	3.73402e-18		STOX2	-1.73751	2.25241e-05	0.000613101
FRMD6	-1.28279	7.9872e-20	4.03022e-18		CCL2	-2.56226	2.25917e-05	0.000613101
CCDC110	1.13378	8.10868e-20	4.08488e-18		ATP1B1	-1.37455	2.2602e-05	0.000613101
HNRNPA1P33	1.63065	1.35868e-17	4.87427e-16		SH2D4A	1.07663	0.000173607	0.00291609
AC104237.3	-2.43182	8.3747e-20	4.20782e-18		GABARAPL1	-1.04072	2.26753e-05	0.000613101
HOXC4	1.77489	6.61388e-17	2.10289e-15		TMEM45B	2.43388	0.000392666	0.00544667
KRT16	-2.67939	9.2704e-20	4.62507e-18		LIX1	-1.37509	2.27592e-05	0.000614234
AVPI1	-1.21973	9.49223e-20	4.72056e-18		NINL	-1.70527	2.28089e-05	0.00061478
CEACAM21	-1.67495	9.58702e-20	4.76007e-18		MECOM	-2.17864	2.32264e-05	0.00062295
NEURL1B	-1.07767	9.6667e-20	4.79197e-18		C19orf48	1.28206	2.32528e-05	0.00062295
RBM38	-1.00329	1.01946e-19	5.04558e-18		WASF1	1.09287	2.32613e-05	0.00062295
S100A14	-2.36984	1.04205e-19	5.14917e-18		LARGE1	-1.08004	2.32979e-05	0.00062313
AC004982.2	1.51365	1.09255e-19	5.39015e-18		SPRY1	-1.36595	2.3834e-05	0.00063201
CECR2	1.35443	1.20926e-19	5.93762e-18		ZEB2	-1.02319	2.44051e-05	0.00064448
SMKR1	1.56267	1.21749e-19	5.96858e-18		FOXQ1	-2.33397	2.47568e-05	0.000652942
IQANK1	1.25548	3.16125e-23	2.51538e-21		RRM2	2.84193	1.96014e-06	9.00713e-05
TMEM74B	-2.32706	1.29496e-19	6.32106e-18		STS	-1.12217	2.58588e-05	0.000676872
SNX7	-1.07603	1.2955e-19	6.32106e-18		BDH1	1.04375	2.60353e-05	0.000678937
C2CD4C	1.889	1.3383e-19	6.51965e-18		CREM	-1.55607	2.61657e-05	0.000681483
AC069228.1	4.51468	1.39068e-19	6.75361e-18		PEG10	-1.25653	2.70617e-05	0.000699579
CST6	-2.77306	1.43224e-19	6.94455e-18		AUTS2	-1.63296	2.71649e-05	0.000699808
LINC00665	1.09695	1.49699e-29	2.24419e-27		WASF3	1.37038	8.48593e-08	7.93872e-06
DUX4L50	-1.60076	1.63368e-19	7.86159e-18		NAB1	-1.41414	2.74617e-05	0.000704682
GAS6-DT	-1.21384	1.71095e-19	8.2189e-18		IER3	-1.49022	2.76794e-05	0.000708718
PLA2G7	1.87043	1.73514e-19	8.32225e-18		ZNF532	-1.65669	2.79522e-05	0.000712883
TEDDM1	-2.4102	1.83958e-19	8.80955e-18		ALOX12P2	-1.59757	2.85765e-05	0.000722621
RAB38	-1.46861	1.88318e-19	9.00444e-18		HOXD10	-2.40963	2.88319e-05	0.000727317
TCF7L1	-1.17338	2.01121e-19	9.57238e-18		TRAM2	1.11222	2.91771e-05	0.000735135
SOWAHA	-1.68962	2.08612e-19	9.9137e-18		PENK	-2.23169	2.93873e-05	0.000739538
ANO6	-1.08921	2.11802e-19	1.00499e-17		PROM1	-1.74284	2.94533e-05	0.000740306
SEMA3B	-1.08403	2.17005e-19	1.0281e-17		NDOR1	1.10989	2.95178e-05	0.000741036
LINC00992	1.78362	8.13316e-23	6.14084e-21		THBS4	2.36589	2.86416e-06	0.000122192
AP001994.2	-2.39408	3.03692e-19	1.42359e-17		ANGPTL4	-1.31267	3.10932e-05	0.000771015
LINC00993	7.83802	6.9145e-25	6.66369e-23		CHD1L	1.03174	8.21216e-07	4.5808e-05
LINC01019	3.31551	2.99167e-16	8.55646e-15		ABRACL	1.14807	0.000779224	0.00916744
FZD8	1.49931	3.46338e-19	1.61133e-17		SFXN3	-1.18567	3.17275e-05	0.000782387
AL353622.1	1.51353	3.50774e-19	1.62952e-17		CEBPB	-1.06395	3.33223e-05	0.000816886
SLC7A5	-1.75881	3.74081e-19	1.73003e-17		ST3GAL6	-1.17148	3.36683e-05	0.000824361
AC092535.5	2.49394	3.75883e-19	1.73577e-17		PPP1R3C	-1.19483	3.41183e-05	0.000831514
DEFB132	-1.99061	3.84978e-19	1.77341e-17		ESRP2	1.22908	3.43455e-05	0.000836003
FEZ1	-1.16921	4.19776e-19	1.92985e-17		RAB30	1.03991	3.43827e-05	0.000836003
STK26	-1.03903	4.23927e-19	1.94605e-17		TSPYL2	-1.28087	3.56232e-05	0.000859157
DPF1	1.10266	4.49865e-19	2.06207e-17		RHOB	-1.12521	3.6625e-05	0.000879252
CSRP1	-1.35205	4.51167e-19	2.06499e-17		YRDC	1.051	3.69463e-05	0.000884931
LRFN1	1.41207	2.29154e-38	6.58435e-36		ELL3	2.18887	3.50438e-09	6.31943e-07
AC005064.1	2.13819	4.77898e-19	2.1777e-17		PCDH7	-1.931	3.76422e-05	0.000898503
ARHGAP19-SLIT1	3.20233	4.84428e-19	2.20422e-17		OBSCN	-1.41485	3.79225e-05	0.000904159
MSLN	-2.8553	4.88351e-19	2.21882e-17		ARL4C	-1.59958	3.80579e-05	0.000906353
RSPH14	-1.52199	4.92535e-19	2.23455e-17		RBMS2	-1.12265	3.83348e-05	0.000910867
UGT2B4	3.49055	5.13608e-19	2.32337e-17		CPXM1	-1.24366	3.96055e-05	0.000937854
DUOXA1	-2.20409	5.17885e-19	2.3393e-17		IRS2	-1.28978	4.02032e-05	0.000949539
CDH8	-2.36296	5.51165e-19	2.48601e-17		PCDH9	-1.15906	4.02287e-05	0.000949539
MECOM	-1.30409	5.6793e-19	2.55791e-17		RAB34	-1.03649	4.0281e-05	0.000949539
KLK15	2.08885	5.7389e-19	2.58101e-17		FXYD6	-1.27037	4.10264e-05	0.000959567
RPS2P32	-1.21192	6.10613e-19	2.73823e-17		EFEMP1	-1.4807	4.10284e-05	0.000959567
LINC00643	-2.76348	6.34695e-19	2.84211e-17		CAP2	-1.00497	4.19775e-05	0.00097957
NKAPL	-1.51164	6.36958e-19	2.84814e-17		CHST2	-1.32646	4.20989e-05	0.000981304
EZH2	1.03488	6.56421e-19	2.92673e-17		NTAN1	-1.33806	4.47888e-05	0.00103019
AC107918.4	-1.7461	6.73994e-19	3.00077e-17		SFRP4	2.88576	4.52345e-05	0.00103587
APOC1	1.82203	6.87177e-19	3.05508e-17		ADGRG6	-1.57265	4.53445e-05	0.00103599
PALLD	-1.27688	6.93583e-19	3.07915e-17		ST3GAL5	-1.38227	4.54877e-05	0.00103599
LURAP1	-1.32797	7.22502e-19	3.18476e-17		PDE10A	-1.1935	4.58788e-05	0.00104376
MANEAL	1.16061	4.73889e-22	3.24629e-20		MACIR	2.06117	4.16367e-06	0.000164824
SERPINA11	2.93278	7.63255e-19	3.35486e-17		GIPR	-1.42073	4.68645e-05	0.00105706
NR2E1	4.26918	7.85469e-19	3.44762e-17		S100A6	-1.07247	4.85076e-05	0.00108232
KRT20	3.24032	8.05068e-19	3.52865e-17		ANO5	-1.16001	4.86931e-05	0.00108529
BEND5	-1.20655	8.14723e-19	3.56593e-17		PRIMA1	-1.21262	4.97918e-05	0.00110733
CIDEC	-2.38415	8.68116e-19	3.79428e-17		VAV3	-1.82062	5.05999e-05	0.00111906
MEI4	-2.29872	8.73912e-19	3.81424e-17		PABPC1L2B	2.02377	5.2403e-05	0.0011532
MARCKSL1	1.35228	4.06706e-36	1.00967e-33		NME1	1.324	7.54811e-09	1.14941e-06
PLS3	-1.14742	1.03365e-18	4.49247e-17		BAIAP2-DT	1.19601	5.38372e-05	0.00117978
ATAD3C	-1.45926	1.07071e-18	4.64053e-17		APOF	1.52813	5.43467e-05	0.0011897
ANXA6	-1.12281	1.07448e-18	4.65038e-17		COL4A5	-1.357	5.46179e-05	0.00119313
PPP1R3C	-1.53924	1.12912e-18	4.88005e-17		RAB40C	1.0814	5.6784e-05	0.00123091
MBNL1-AS1	-1.24291	1.14212e-18	4.92936e-17		DANT2	-1.46626	5.72712e-05	0.00123941
ID1	-1.86274	1.15095e-18	4.96061e-17		PAQR8	-1.02797	5.74203e-05	0.00124135
GDF15	1.81537	1.17099e-18	5.03996e-17		CACNA2D1	-1.69137	5.79704e-05	0.0012512
AJUBA	-1.18147	1.19334e-18	5.12906e-17		ZNF440	-1.50376	5.81097e-05	0.0012512
USP44	-1.35333	1.19793e-18	5.14166e-17		EBP	-1.17613	5.81157e-05	0.0012512
MCMDC2	1.01284	2.63245e-19	1.23586e-17		XYLB	1.0708	2.9557e-05	0.000741128
MKI67	1.48683	1.33775e-16	4.04217e-15		TM7SF2	1.07203	0.000560536	0.00719175
S100A16	-1.32875	1.36332e-18	5.80336e-17		CAMKK2	1.19448	6.02237e-05	0.00128906
INSYN1	-1.4323	1.38731e-18	5.88933e-17		SCD5	-1.41139	6.03286e-05	0.00128906
AC053545.1	1.46971	1.43301e-18	6.07502e-17		SNX24	-1.03087	6.12794e-05	0.00130317
LRRC17	-1.1943	1.45023e-18	6.13965e-17		SCN7A	-1.56725	6.3166e-05	0.00133648
MMP26	2.73191	1.11818e-23	9.27788e-22		SH3BGRL3	1.01527	1.65596e-06	7.86941e-05
NETO2	2.14833	5.57828e-33	1.11681e-30		BEND4	2.26664	2.46049e-08	3.03039e-06
RASL11B	-1.89236	1.66934e-18	7.03843e-17		IFITM3	-1.11387	6.66718e-05	0.00139649
ANKRD65	-1.17052	1.7915e-18	7.52284e-17		SH3BGRL2	-1.30397	6.91747e-05	0.00144312
LINC00857	-1.31743	1.80192e-18	7.54618e-17		SERPINB11	-3.02285	6.92904e-05	0.00144409
PAQR5	-1.50555	1.90019e-18	7.94697e-17		IVD	1.0166	7.01699e-05	0.00146096
AC016924.1	-1.81725	1.96522e-18	8.19687e-17		PDCD2	1.05333	7.05691e-05	0.00146635
KCNS1	-2.30295	2.01844e-18	8.40755e-17		PAK1	-1.28643	7.08251e-05	0.00146874
ARHGEF25	-1.2492	2.03604e-18	8.44684e-17		KDR	-1.42217	7.25246e-05	0.00149803
LINC01169	3.01667	2.0824e-18	8.62764e-17		PGAP4	-1.27322	7.38136e-05	0.00152164
CYP4F3	-1.9812	2.16601e-18	8.96209e-17		ACADL	-1.61402	7.75792e-05	0.00158828
ID3	-1.45343	2.19633e-18	9.06338e-17		SULT2B1	-1.39848	7.85169e-05	0.00160276
APOBR	-1.26482	2.37903e-18	9.76535e-17		LAMP3	-1.06288	7.89009e-05	0.00160666
FOXB2	4.2701	2.38737e-18	9.78662e-17		CCDC88A	-1.0127	7.93004e-05	0.00161244
KCTD14	-1.72749	2.48794e-18	1.0172e-16		CLIP4	-1.05256	8.07038e-05	0.00163778
AC020978.4	1.21348	2.51964e-18	1.02881e-16		GBP2	-1.06758	8.08797e-05	0.00163976
TLE6	-1.16072	2.59669e-18	1.0561e-16		CDC25A	1.1051	8.24183e-05	0.00166127
NKAIN1	2.31745	6.97239e-15	1.54108e-13		CADPS	1.34354	0.00706445	0.0464917
PHYHIPL	-1.82534	2.9084e-18	1.17824e-16		MYL5	1.39431	8.6231e-05	0.00171984
KRT42P	-1.94479	2.92351e-18	1.18282e-16		KLHL15	-1.07859	8.6334e-05	0.00172025
EID3	-1.14346	2.93264e-18	1.18497e-16		ECT2	1.43082	8.70404e-05	0.00173267
AL354824.1	-2.28698	3.04051e-18	1.22696e-16		SLITRK6	-1.85583	8.78834e-05	0.00174778
PACERR	-1.96465	3.04829e-18	1.2285e-16		ATP11A	1.74716	8.83903e-05	0.00175452
FBP2	-2.29527	3.35836e-18	1.34995e-16		PCAT7	1.23823	8.96945e-05	0.00177366
AC012467.1	1.70617	3.40078e-18	1.36524e-16		ADIRF-AS1	-1.1857	9.0022e-05	0.00177819
L3MBTL4	-1.42561	3.40664e-18	1.36582e-16		LCORL	1.02603	9.01181e-05	0.00177819
KITLG	-1.11453	3.48132e-18	1.39397e-16		HPCAL1	1.31426	9.04998e-05	0.00178179
MYRIP	1.16936	3.51134e-18	1.40417e-16		LMCD1	-1.34129	9.05329e-05	0.00178179
CA4	-2.10625	3.57916e-18	1.42945e-16		ASPA	-1.45725	9.06793e-05	0.00178299
NOX1	-1.6138	3.60501e-18	1.43793e-16		SMC5	-1.03314	9.14563e-05	0.0017932
CCDC83	2.69395	3.7063e-18	1.47643e-16		PER2	-1.1554	9.19009e-05	0.00179775
NKX6-1	3.60412	9.96068e-18	3.64505e-16		CERS2	1.06288	0.000154292	0.00266902
NLRP12	2.41376	1.77686e-25	1.8138e-23		MAL2	1.06845	5.58651e-07	3.32039e-05
AC005674.1	-1.40999	4.05682e-18	1.60576e-16		CLDN7	1.81625	9.32708e-05	0.00181682
PCP4L1	-1.98026	4.08217e-18	1.61373e-16		SMYD3	1.18471	9.35757e-05	0.00181936
RAB6C	1.09425	4.25719e-18	1.68078e-16		MUC3A	-2.47734	9.3679e-05	0.00181968
ACACB	-1.04471	4.7884e-18	1.88332e-16		CXCL14	3.38713	9.60414e-05	0.00185348
ERVE-1	-1.26939	4.90469e-18	1.92661e-16		KCNK3	-1.3277	9.61902e-05	0.00185464
TBX2-AS1	-1.59154	4.93093e-18	1.93447e-16		PARP10	1.22069	9.64931e-05	0.00185876
MCOLN2	1.68531	5.02681e-18	1.96463e-16		URB1	-1.23377	9.87535e-05	0.00189009
TMIE	-1.53541	5.1096e-18	1.99064e-16		ZNF649	1.48064	0.000100466	0.00191235
TPM1-AS	1.78399	5.11259e-18	1.99064e-16		GPR87	-1.1033	0.000102265	0.00193951
AC005180.1	-1.81072	5.1215e-18	1.99161e-16		RAB39B	1.7873	0.000102633	0.00194472
DENND2B	-1.03849	5.14146e-18	1.99687e-16		ZNF765	1.99037	0.000107263	0.00201778
GPR156	-1.22866	5.403e-18	2.09321e-16		MS4A8	2.05314	0.00010851	0.00202959
TSLP	-1.73958	5.49694e-18	2.12165e-16		ANKRD65	-1.13958	0.000108572	0.00202959
LINC00891	-2.16682	5.49321e-18	2.12165e-16		ARLNC1	3.08731	0.000109274	0.00203907
AL731533.2	-1.28915	5.62056e-18	2.16398e-16		BNC2	-1.55285	0.000110049	0.0020517
HFE	-1.15303	5.78594e-18	2.22215e-16		SAMD12	-1.62706	0.000111568	0.00207075
RNASE1	-1.16268	5.88207e-18	2.25627e-16		CDC42EP2	1.1315	0.000111711	0.00207157
SDK1	1.79979	5.95329e-18	2.27796e-16		PDE4D	-1.12345	0.000111941	0.00207398
GJB1	1.42591	6.16596e-18	2.35064e-16		ANP32E	-1.02699	0.000113494	0.00209904
TMEM213	-2.8942	6.22592e-18	2.37059e-16		PHLDA1	-1.32486	0.000114408	0.00211219
ADGRV1	1.1666	6.29273e-18	2.39309e-16		RNF6	-1.00514	0.000115502	0.00212675
ATP8A2	2.87684	6.39308e-18	2.42828e-16		DAB2IP	-1.11525	0.000117702	0.00215395
WNT10A	-1.64073	6.48378e-18	2.45971e-16		BEX2	-1.06505	0.000118981	0.00217354
AC005180.2	-1.75491	6.70669e-18	2.54117e-16		RHOJ	-1.70265	0.000119523	0.00218104
SFRP5	-3.15323	6.84161e-18	2.58913e-16		ALDH2	-1.26076	0.000120977	0.00220036
AC012291.1	2.81556	7.01498e-18	2.65151e-16		S100A4	-1.15959	0.000122226	0.00221728
SAMD12	-1.42581	7.07698e-18	2.67169e-16		EPHA5	-1.52409	0.000123203	0.00222919
COLEC12	1.21215	7.30245e-18	2.75012e-16		EHD2	-1.0402	0.000125683	0.00226816
AC108718.1	-1.85254	7.31944e-18	2.75317e-16		GREM1	1.9884	0.000127987	0.00230576
ANXA2P2	-1.20322	7.36377e-18	2.76398e-16		FAM20A	-1.23711	0.000129772	0.00232787
ALS2CL	-1.37191	7.6289e-18	2.85918e-16		KLK10	-1.31072	0.000129943	0.00232893
AC026471.6	-1.26398	7.89505e-18	2.9447e-16		SLC7A11	1.71028	0.000132214	0.00236151
BNIPL	-1.79851	8.13679e-18	3.02396e-16		PGR	-1.21658	0.000134674	0.00239843
LINC01687	3.20594	8.33166e-18	3.08899e-16		HEY1	-1.47292	0.000137784	0.00244138
IL20	-3.17354	8.45889e-18	3.13241e-16		MB	1.87445	0.000137973	0.00244138
NOX4	1.86255	8.48097e-18	3.13685e-16		ATP1B2	-1.05087	0.000140966	0.00247963
CYP4B1	-2.14003	8.78255e-18	3.24067e-16		PSD3	1.30185	0.000142171	0.00249661
CYP2T1P	-1.26468	8.77447e-18	3.24067e-16		ZNF285	1.15728	0.000143411	0.0025116
SH2D1B	-1.78232	9.06838e-18	3.34216e-16		NNT	-1.03547	0.000143506	0.0025116
MYLK	-1.61674	9.49801e-18	3.4899e-16		TMEM106C	1.0506	0.00014526	0.00253167
DUOX2	-2.47175	9.50298e-18	3.4899e-16		EIF4EBP1	1.2266	0.000152378	0.00264029
AC009063.2	2.76428	9.82254e-18	3.59874e-16		CDC42BPG	-1.41511	0.000154269	0.00266902
ONECUT2	3.19829	2.74202e-35	6.54542e-33		RPL22L1	1.99793	1.00578e-08	1.45712e-06
SERPINB1	-1.32927	1.03284e-17	3.77515e-16		CHROMR	-1.2009	0.000155266	0.00268141
AC188616.1	1.4062	1.0424e-17	3.80563e-16		HOTTIP	-1.19958	0.00015702	0.00270642
TAS2R2P	3.24264	1.06148e-17	3.86618e-16		BTG3	-1.20234	0.000158078	0.00271874
FASN	1.40322	1.08251e-17	3.93814e-16		TENT5B	-1.03508	0.000158581	0.00272514
CCDC69	-1.21534	1.08823e-17	3.95434e-16		NRXN3	-1.25374	0.000159159	0.00273281
AL596442.3	3.57949	1.12903e-17	4.0978e-16		IFNLR1	-1.27733	0.000163609	0.00279314
ASPA	-1.8049	1.15705e-17	4.19458e-16		ACP3	-1.45854	0.000166191	0.00282566
OR51A4	3.3626	1.61065e-20	9.07109e-19		TMEM144	1.63394	1.2531e-05	0.000392526
PPP2R2B	-1.48371	1.2645e-17	4.56811e-16		ZNF710-AS1	-1.0333	0.000168597	0.00285262
CDK5R1	1.10444	1.30987e-17	4.71554e-16		LDHB	-1.03581	0.000168906	0.00285553
CCDC181	-1.16367	1.33099e-17	4.786e-16		SLCO2A1	-1.17347	0.000172292	0.00290571
AL513497.1	1.20663	1.35094e-17	4.85213e-16		KIT	-1.14428	0.000172471	0.00290638
OR51A8P	2.573	4.91465e-17	1.61217e-15		LEF1-AS1	1.08398	0.000299002	0.0044165
TRO	-1.28415	1.42102e-17	5.09206e-16		COL13A1	-1.2288	0.00017383	0.00291749
MON1B	1.85173	1.42581e-17	5.10333e-16		BASP1	-1.63765	0.000174049	0.0029176
OR51F5P	2.9889	4.67583e-19	2.13546e-17		SAPCD2	1.16745	3.7444e-05	0.000894795
MATN4	-2.53281	1.43886e-17	5.13819e-16		NME7	-1.27574	0.000175803	0.00293672
LYVE1	-1.7476	1.4681e-17	5.23055e-16		S1PR3	-1.61635	0.000176806	0.00294715
DUSP4	-1.86699	1.50079e-17	5.34088e-16		SLCO3A1	-1.19381	0.000178952	0.00297475
S100A6	-1.35463	1.51047e-17	5.36302e-16		GMDS	1.98627	0.000179326	0.00297859
DUSP15	-1.49798	1.52702e-17	5.40941e-16		CPVL	-1.04355	0.000180069	0.00298854
LINC01869	1.46818	1.62676e-17	5.72354e-16		DUBR	-1.65171	0.000180872	0.0029971
ALDH1L2	-1.40317	1.64468e-17	5.77351e-16		SEMA6D	-2.3505	0.000182813	0.00302206
RGS9	-1.30142	1.72394e-17	6.0449e-16		PDE4B	-2.15792	0.000185067	0.00305207
CDH23	-1.36416	1.79227e-17	6.26324e-16		CACNA1D	2.08164	0.000186007	0.00306273
SCN5A	-1.48603	1.87338e-17	6.53933e-16		EFCAB7	-1.18481	0.000186294	0.00306504
LINC01524	3.17305	1.89567e-17	6.60971e-16		LOC100507516	-1.95097	0.000189135	0.00310444
KIAA0087	3.18136	1.94295e-17	6.75937e-16		NDNF	-1.97874	0.000189354	0.00310558
C1QTNF1	-1.39484	1.95805e-17	6.80428e-16		SPATA2	-1.02971	0.000189988	0.00310866
SOSTDC1	-1.99373	2.02219e-17	7.01932e-16		RGS17	1.85656	0.000190428	0.00311098
AL359552.1	1.80105	2.11396e-17	7.32965e-16		AQP3	-1.06417	0.000192282	0.00312901
TNMD	-2.83033	2.13251e-17	7.38571e-16		PTGDS	-1.86295	0.000193234	0.00314204
AC010896.1	-1.045	2.23415e-17	7.7291e-16		DUSP10	-1.15891	0.000194064	0.0031515
CD200	-1.3252	2.3724e-17	8.18913e-16		ZNF10	-1.13829	0.00019523	0.00315746
TGM1	-1.55321	2.49483e-17	8.58309e-16		ROBO3	-1.04435	0.000196244	0.00317121
ARHGAP23	-1.23881	2.51174e-17	8.6317e-16		PHYHIPL	-1.19491	0.000200414	0.00322611
TINAGL1	-1.1838	2.66703e-17	9.14255e-16		CENPF	1.51177	0.000203092	0.00326418
LRRIQ1	1.47199	2.67413e-17	9.14922e-16		SLC29A4	-1.90692	0.000206929	0.00331055
ANXA2	-1.10208	2.71022e-17	9.2625e-16		S1PR5	-1.52314	0.000219809	0.00348189
ERG	2.74998	2.73035e-17	9.32102e-16		B3GNT5	-1.60962	0.000224571	0.00354925
RND2	-1.44733	2.76614e-17	9.43285e-16		ZNF615	1.39131	0.000227316	0.00358178
KANK2	-1.07335	2.80271e-17	9.54705e-16		PCDHGA4	1.9596	0.000229691	0.00361255
PCDHGB1	1.81573	2.99865e-17	1.02033e-15		CXCL12	-1.48198	0.0002343	0.00366964
XKRX	-1.49722	3.03579e-17	1.03184e-15		HLA-DOA	-1.11627	0.000234657	0.00367248
ASPN	1.64032	3.09386e-17	1.04928e-15		SERPINB9	-1.00853	0.000234889	0.00367335
LINC00683	-1.53874	3.2205e-17	1.09103e-15		SPAG8	-1.00011	0.000236803	0.00369947
AC093627.4	-1.03436	3.23113e-17	1.09344e-15		TNC	-1.28447	0.000237162	0.00370058
AL355802.1	1.25718	3.3372e-17	1.12688e-15		GMNN	-2.00381	0.000242364	0.00375881
HJURP	1.71523	3.40847e-17	1.14969e-15		PPFIBP2	-1.39548	0.000242516	0.00375881
GNG13	2.5009	3.42445e-17	1.15258e-15		PER1	-1.38069	0.000245302	0.00379442
ITGB1BP2	-1.4263	3.44668e-17	1.1588e-15		POSTN	2.05546	0.000249073	0.00383764
GNAL	-1.29045	3.48276e-17	1.16966e-15		ZNF75D	-1.02406	0.000251017	0.00386473
AL161665.2	-1.40844	3.48991e-17	1.1708e-15		ACSS3	-1.58328	0.000252316	0.00387615
RADX	-1.50101	3.63825e-17	1.21793e-15		PTN	-1.75049	0.000258662	0.00395616
ZSCAN4	-2.66123	3.75741e-17	1.25272e-15		TWIST1	2.13434	0.000258861	0.00395631
PABPC1P4	-1.15498	3.75047e-17	1.25272e-15		GATA3	-1.67104	0.00026435	0.00401666
HPD	-1.52331	4.06901e-17	1.35337e-15		ZNF81	-1.17239	0.000271183	0.00410852
BMERB1	-1.07087	4.08028e-17	1.35567e-15		GALNT17	-1.1451	0.000280113	0.00421017
GAS6	-1.06906	4.40165e-17	1.45621e-15		SLC25A33	1.06938	0.000285395	0.00425583
OR51G2	3.35535	9.63646e-16	2.52353e-14		SBK1	1.12599	0.00171301	0.0165678
GABRB3	1.5912	4.79584e-17	1.5782e-15		SAMD8	-1.03323	0.00028625	0.0042625
TRPM3	-1.78996	4.82327e-17	1.58555e-15		BDH2	-1.15611	0.000293188	0.00435338
MYH16	-1.79618	4.86142e-17	1.5964e-15		NUSAP1	1.22621	0.00029343	0.00435387
OR51L1	3.45186	1.36332e-24	1.25538e-22		SMOC2	1.78884	1.03503e-06	5.47449e-05
PCDH7	-1.48131	4.92473e-17	1.61377e-15		B3GNT2	-1.20329	0.000299345	0.0044165
PROSER2-AS1	-1.50833	5.14602e-17	1.68273e-15		SNX22	1.39407	0.000301113	0.00443491
OR51T1	2.89139	3.38146e-15	7.95554e-14		ST6GALNAC1	1.55359	0.00418831	0.0318892
ENO2	-1.02932	5.25248e-17	1.71393e-15		PNMA8A	-1.53327	0.000303931	0.00446521
LINC01275	-1.54277	5.30366e-17	1.72882e-15		IGF1	-1.5041	0.00031326	0.00457604
TRH	-3.04258	5.3811e-17	1.75038e-15		SLC6A13	-1.02867	0.000328088	0.00475648
CMTM4	1.01832	5.51498e-17	1.79018e-15		COL9A1	-1.50835	0.000330177	0.00478344
OR52R1	2.90585	2.08058e-16	6.11987e-15		MAP4K3-DT	1.17906	0.000637956	0.00792486
DNMBP-AS1	1.38034	5.76049e-17	1.86208e-15		GMPR	-1.43716	0.000333517	0.00481845
H2BC15	1.00248	5.77301e-17	1.86418e-15		TPRG1	-1.11549	0.000340379	0.00489385
RPL29P19	-1.5476	5.85279e-17	1.88798e-15		PRMT6	1.14737	0.000342088	0.00490177
KCNA4	-2.68721	5.89213e-17	1.89673e-15		LAMP5	1.60887	0.000343735	0.00491165
COL4A6	-1.67368	5.93066e-17	1.90698e-15		KLF10	-1.20537	0.000347621	0.00495698
HNRNPA1P57	4.40617	5.93627e-17	1.90698e-15		MYZAP	-1.13017	0.00035088	0.00499662
CLIP4	-1.01915	5.96295e-17	1.91357e-15		KNSTRN	1.19279	0.000355023	0.00503246
DNAJB5	-1.27489	5.98762e-17	1.9195e-15		SCGB2A1	-1.8709	0.000360576	0.00509299
ACE	-1.14648	6.09638e-17	1.95034e-15		PCDHB14	1.18701	0.000365959	0.00515413
NYAP1	-1.26155	6.1717e-17	1.9724e-15		CLN8	-1.22142	0.000366388	0.00515413
GJA1	-1.24024	6.24512e-17	1.99381e-15		SNHG3	1.74732	0.000372227	0.00521518
VEGFD	-1.3496	6.33189e-17	2.01736e-15		RGN	-1.41759	0.00037713	0.00528033
AC078883.3	-1.84728	6.36402e-17	2.02552e-15		TLCD1	1.04203	0.000381745	0.00533421
OTX1	2.1091	2.15519e-20	1.18162e-18		RAP1GAP2	1.30408	1.38796e-05	0.00042148
DMPK	-1.0619	6.7805e-17	2.15146e-15		COL8A1	1.76309	0.000397854	0.00551497
FOXN4	2.42089	6.77854e-17	2.15146e-15		ARHGEF40	-1.0494	0.000406234	0.00560506
AL358232.1	2.70559	6.94838e-17	2.19575e-15		PRSS21	-1.0466	0.000423409	0.00579405
AC084277.1	-2.51934	6.98758e-17	2.20588e-15		CTPS1	1.07068	0.000426202	0.00581899
SOX15	-1.3688	7.29679e-17	2.29882e-15		SCUBE2	-2.61477	0.000428476	0.00584621
ATP6V1G3	-3.75789	7.36381e-17	2.31758e-15		ARHGAP33	-1.58809	0.000437734	0.00596473
PAX1	3.99867	1.24477e-19	6.09272e-18		GCNT1	2.05183	2.57823e-05	0.000675718
ATP1B1	-1.1644	7.91786e-17	2.47689e-15		NHS	-1.08348	0.000446924	0.00606516
CRYGN	-1.76111	7.9621e-17	2.48822e-15		STC1	-1.24597	0.000450072	0.00609701
AC004982.1	1.47925	8.10187e-17	2.52935e-15		SOX5	-1.18574	0.000461309	0.00620892
KCNIP3	-1.18536	8.17394e-17	2.54928e-15		TMC5	1.63283	0.000466745	0.00626592
ATP4B	-2.40481	8.33188e-17	2.59333e-15		TENT5C	-1.16202	0.000468853	0.00628613
SMTN	-1.29163	8.46489e-17	2.63209e-15		CAND2	-1.05416	0.000471095	0.00630807
C19orf48	1.09607	8.54885e-17	2.65554e-15		SH3GL1P2	-1.85788	0.000480109	0.00641232
KLHL35	1.39074	8.64763e-17	2.68353e-15		IFI16	-1.02049	0.000482417	0.00643079
INKA1	-1.41289	1.01816e-16	3.1376e-15		AGPAT4	-1.02413	0.000492666	0.006534
CTTNBP2	-1.25015	1.04671e-16	3.22238e-15		LCA5	-1.00415	0.000497594	0.00659099
POPDC2	-1.34065	1.04982e-16	3.22875e-15		ARHGEF38	1.09618	0.000499009	0.00660134
GSC	1.31345	1.06214e-16	3.2634e-15		ITIH5	-1.23191	0.000501777	0.00663376
CLCA2	-2.86361	1.08658e-16	3.33518e-15		TGFB2	-1.20649	0.000505476	0.00666156
HSPA4L	-1.23484	1.13484e-16	3.47644e-15		PRR15L	1.1519	0.000510409	0.00671384
PCDHGB9P	1.45933	1.3852e-15	3.51764e-14		SH3RF3	1.44835	0.00232347	0.0208304
GSTM2	-1.51481	1.15127e-16	3.52329e-15		ANLN	1.45209	0.000514516	0.00675084
AP000697.1	2.55514	1.16982e-16	3.57653e-15		RBMXL1	-1.12872	0.000515521	0.00675978
TRPC6	-1.37411	1.18178e-16	3.60953e-15		ALB	-1.7973	0.000516693	0.00676663
TMEM132C	-2.01692	1.19036e-16	3.63218e-15		ADIRF	-1.24801	0.000525922	0.00686166
LINC02120	3.84328	1.19158e-16	3.63232e-15		SP8	-1.98914	0.0005263	0.00686229
AP003548.1	-1.69289	1.20402e-16	3.66665e-15		SNX7	-1.17102	0.00053263	0.00692751
SLCO3A1	-1.1568	1.2203e-16	3.71258e-15		TRPM8	1.88684	0.000543498	0.00704252
RNF182	-1.58221	1.2815e-16	3.8875e-15		BHLHE40	-1.6556	0.000550607	0.00709719
AC084864.1	1.39664	1.2828e-16	3.8875e-15		RHOC	-1.03528	0.000550779	0.00709719
CLDN19	-2.207	1.29401e-16	3.91763e-15		ARHGAP32	1.02888	0.000551941	0.00710339
PDLIM5	1.94208	1.62559e-30	2.65502e-28		PCA3	4.56207	6.17617e-08	6.19458e-06
RNF126P1	-1.57644	1.41959e-16	4.28111e-15		PPM1K	-1.15325	0.000561522	0.00719175
CALD1	-1.02579	1.43442e-16	4.32165e-15		DLX2	1.75022	0.00056294	0.00720052
PRTFDC1	-1.17098	1.46745e-16	4.41687e-15		ICA1-AS1	1.21997	0.000563853	0.00720337
PGM5P4	-1.78453	1.51275e-16	4.5444e-15		HYMAI	-1.33866	0.000580173	0.00736227
GMDS	1.07701	1.54268e-16	4.62983e-15		LINC00537	-1.52239	0.00058761	0.00744445
AC006042.1	1.03521	1.55434e-16	4.66032e-15		CYSLTR2	-1.18407	0.000587719	0.00744445
SVIL	-1.089	1.61639e-16	4.84169e-15		SMIM22	2.05681	0.000588887	0.00745395
PGBD4P8	3.14055	3.68929e-15	8.61446e-14		COL28A1	1.58207	0.00476787	0.0351599
HMGN1P7	1.45799	1.65531e-16	4.94394e-15		PAQR3	-1.04363	0.000603601	0.00759947
ADAM21	2.04335	1.68668e-16	5.03279e-15		PCAT4	-4.017	0.000606406	0.00762099
SRARP	3.33115	1.82165e-16	5.4251e-15		NELL2	-1.98716	0.000613786	0.00769057
PIPOX	-1.1104	1.83356e-16	5.4501e-15		ZNF334	-1.47691	0.000614483	0.00769468
RASL12	-1.44352	1.878e-16	5.57684e-15		MTARC1	1.01317	0.000616396	0.00770827
TMEM178A	2.17447	1.8885e-16	5.60267e-15		SAMD9	-1.21621	0.000616676	0.00770827
SNAP25-AS1	-1.7516	1.91245e-16	5.6629e-15		KLK11	-2.76796	0.000623355	0.00777994
AC024267.5	1.86726	1.96143e-16	5.80238e-15		SCGB1A1	-2.5951	0.000623428	0.00777994
MGARP	-1.34082	1.97518e-16	5.8375e-15		SDC1	-1.91527	0.000623811	0.00777994
LINC02478	-2.56671	2.03089e-16	5.99074e-15		CYP2J2	1.91588	0.000623902	0.00777994
MXRA7P1	-1.26146	2.07897e-16	6.11987e-15		EPN3	1.04395	0.000627762	0.00782082
PHGR1	2.52619	4.1577e-16	1.15611e-14		TECPR1	1.04367	0.00101316	0.0111657
B3GNT9	-1.07451	2.09714e-16	6.16273e-15		CLU	-1.22555	0.000638183	0.00792486
PLAG1	-1.34809	2.18189e-16	6.40572e-15		H3C10	1.68573	0.00064187	0.00796591
LINC00672	-1.40422	2.20056e-16	6.44834e-15		CHDH	1.20215	0.000644009	0.00797821
HSPB8	-1.66176	2.22671e-16	6.51267e-15		NAV3	-1.3742	0.000650653	0.00803667
PODXL2	1.42262	2.71494e-28	3.67904e-26		TELO2	1.16409	1.43013e-07	1.18955e-05
AIFM3	-1.14558	2.29797e-16	6.71475e-15		FZD7	-1.06249	0.000659949	0.00813342
SLC4A11	-1.28103	2.33303e-16	6.81078e-15		TRIM68	1.29882	0.000663561	0.00817191
ZBTB7C	-1.39902	2.3602e-16	6.88362e-15		PCSK7	-1.06708	0.0006711	0.0082259
PNMA1	-1.00808	2.46489e-16	7.17546e-15		GLB1L	-1.02087	0.000678254	0.00826987
POU5F1B	1.25904	2.5355e-16	7.36719e-15		MMP19	-1.36139	0.000694933	0.0084338
IL1RN	-1.66632	2.56584e-16	7.44143e-15		SPOCK3	-1.38935	0.000696723	0.00845061
PRR7	1.29343	7.70942e-17	2.41655e-15		BUB1B	1.04675	0.00044609	0.00605902
C3orf86	-2.03091	2.57467e-16	7.46006e-15		COMP	2.10006	0.000702524	0.00849259
QSOX1	-1.06154	2.5866e-16	7.48512e-15		STING1	-1.34132	0.000715044	0.00860279
AC005696.1	-1.34613	2.58814e-16	7.48512e-15		NR4A3	-1.37371	0.000724047	0.00868607
RAB19	1.35226	3.49748e-32	6.61791e-30		SLC19A1	2.15022	3.08707e-08	3.5386e-06
PLA2G3	-2.79494	2.71019e-16	7.81622e-15		CFH	-1.06644	0.000732545	0.00876196
GDPD1	1.18711	2.82033e-16	8.12612e-15		OSBPL6	-1.18533	0.00073617	0.00878603
FAM198B-AS1	1.19599	2.82288e-16	8.12612e-15		UNC5C-AS1	-1.04974	0.000749	0.00890857
LINC01637	-1.31357	2.88482e-16	8.28904e-15		POLR2J4	-1.25435	0.000750486	0.00892086
AC100860.1	-1.874	2.89345e-16	8.30614e-15		TMSB15B	-1.4854	0.000765231	0.00904325
ZNF204P	-1.41005	2.98873e-16	8.55594e-15		SAMD5	1.63302	0.000773615	0.00912332
RAB3B	1.31491	8.94187e-20	4.46834e-18		INHBA	2.64876	2.26879e-05	0.000613101
SLC16A5	-1.63171	3.05531e-16	8.73041e-15		APOC1	1.32798	0.000805401	0.00941831
LYPD6B	-1.4961	3.06478e-16	8.74942e-15		CHST15	-1.15136	0.000812368	0.00948384
AC084375.1	-2.96559	3.07781e-16	8.77856e-15		PEG3-AS1	-1.07373	0.000816463	0.00951673
LINC01844	-2.39013	3.11682e-16	8.88164e-15		STON2	-1.60539	0.00081756	0.00952314
USH1G	-2.10167	3.15729e-16	8.98872e-15		SNAPC1	-1.18892	0.000833865	0.0096645
REPS2	1.31418	4.92255e-21	2.93762e-19		FGF13	1.13027	8.68758e-06	0.0002947
SNORA74A	3.0349	3.3925e-16	9.63185e-15		ANOS1	-1.17206	0.000836899	0.00968889
RPL7P16	2.18879	5.47075e-25	5.30526e-23		BICD1	2.24402	7.86908e-07	4.41303e-05
H2BC20P	1.31343	3.43829e-16	9.74402e-15		HIF3A	-1.16709	0.000864415	0.00992484
LINC02762	-1.33382	3.52686e-16	9.98591e-15		SCN4B	-1.06147	0.000878018	0.0100534
LINC02731	-1.17665	3.54496e-16	1.0028e-14		GBP3	-1.55791	0.000890237	0.0101598
CCNJL	-1.30918	3.58401e-16	1.01292e-14		SLC40A1	-1.03339	0.000897808	0.0102294
SBK1	1.39647	3.13367e-35	7.42321e-33		VARS1	1.1904	1.0784e-08	1.55156e-06
GADD45A	-1.09982	3.74224e-16	1.05544e-14		TRIM38	-1.1106	0.00090725	0.0103032
CALR4P	1.48632	3.74463e-16	1.05544e-14		C4orf19	-1.43759	0.000910477	0.010327
ACKR4	-1.56595	3.75719e-16	1.05801e-14		GAA	1.02128	0.000924467	0.0104589
CYP26B1	-1.75861	3.80638e-16	1.07089e-14		PTGS1	-1.19341	0.000949051	0.0106551
SHISA8	2.47516	1.51006e-19	7.29908e-18		LINC01006	2.70758	2.73653e-05	0.000703074
HBB	-1.77669	3.88645e-16	1.09046e-14		CARTPT	-1.70044	0.000963355	0.0107582
AC011472.1	-1.00531	3.91033e-16	1.09616e-14		HSD11B1	-1.10843	0.000970655	0.0108126
RARG	-1.04019	3.92994e-16	1.10067e-14		OXSM	1.04689	0.000986964	0.0109463
AC139783.2	3.78254	4.01308e-16	1.1189e-14		GSTM3	-1.16228	0.000992611	0.0109914
AC022893.1	-1.25148	4.01211e-16	1.1189e-14		SLC29A2	1.18582	0.00100723	0.0111238
CTF1	-1.3121	4.07586e-16	1.13539e-14		TRIB1	1.25085	0.00100793	0.0111257
SLC7A11	1.37225	2.04474e-15	5.0359e-14		ZIC2	1.88611	0.00281338	0.0237047
RBMS3-AS3	-1.49741	4.22983e-16	1.17511e-14		SOCS3	-2.04255	0.00101602	0.0111853
AC009812.4	1.01854	4.25196e-16	1.1802e-14		SCARA3	-1.05618	0.00101844	0.0112002
RERG	-1.05529	4.39361e-16	1.21517e-14		CYRIA	-1.11238	0.00103547	0.0113587
NIPAL4	-1.76669	4.48778e-16	1.23901e-14		NTM	1.51203	0.00103902	0.0113785
PAK3	-1.47746	4.61312e-16	1.27248e-14		ACTG2	-1.10942	0.00104627	0.0114338
P2RX6	-1.76102	4.83146e-16	1.33153e-14		MUC4	-2.02919	0.00104922	0.0114541
MIR31HG	-2.01415	4.84886e-16	1.33395e-14		MAF	-1.00383	0.00106335	0.0115572
AC006970.1	-2.24209	4.85902e-16	1.33556e-14		EFCAB13	-1.40633	0.00110893	0.0119872
STAC	-2.01691	4.99093e-16	1.3694e-14		CAPNS2	-1.15552	0.00110896	0.0119872
COL21A1	-1.26069	5.00284e-16	1.37145e-14		AMT	-1.18424	0.00112977	0.0121554
GFRA2	-1.40412	5.35186e-16	1.46325e-14		ALDH3B2	1.65886	0.00115366	0.0123488
AC084759.3	-2.50979	5.55164e-16	1.51654e-14		TF	-1.66447	0.00119062	0.0126342
EFNA2	2.39958	5.56816e-16	1.51971e-14		IL6R	-1.29952	0.00119344	0.0126512
CAMK2N2	1.44117	5.84751e-16	1.59315e-14		ATRNL1	-1.3593	0.00120438	0.0127219
AC073343.1	-1.0126	5.92494e-16	1.61283e-14		DNMBP	1.11288	0.00120558	0.0127282
LVRN	-1.76888	5.95715e-16	1.61876e-14		FNIP2	1.24069	0.00121512	0.01279
AC040168.1	-1.35428	5.95201e-16	1.61876e-14		RELN	1.59462	0.00121962	0.0128309
SNHG4	1.81261	9.15573e-29	1.29146e-26		FZD8	2.22431	1.09704e-07	9.65675e-06
SNHG3	1.02502	6.08736e-16	1.65125e-14		LRRTM2	-1.17314	0.00124206	0.0130014
ZP3	1.27705	6.59372e-16	1.77927e-14		UNC5B	-1.14328	0.00126956	0.0132295
DNAJB4	-1.13875	6.6688e-16	1.79797e-14		LOC114224	-1.34799	0.00128721	0.0133868
AL136366.1	-1.40448	6.74569e-16	1.81554e-14		INSIG1	-1.24667	0.00131637	0.0136221
CCDC8	-1.35685	6.88082e-16	1.84871e-14		HEYL	1.17044	0.00131974	0.0136434
SNORA73B	1.79144	7.04047e-16	1.88833e-14		FAM111A-DT	1.08414	0.00136119	0.0140094
SPTBN2	1.04654	1.93614e-26	2.13816e-24		DNAH5	2.40268	3.85431e-07	2.50494e-05
PIMREGP2	2.724	7.09473e-16	1.90124e-14		IL10RB-DT	-1.42201	0.00142787	0.0145521
WIF1	-2.48204	7.13802e-16	1.91119e-14		PCDH18	-1.04359	0.00146975	0.0148766
FXYD6	-1.45298	7.1724e-16	1.91874e-14		SLC10A7	1.01327	0.00147613	0.0149201
AL512598.1	-1.3656	7.31723e-16	1.95076e-14		VSTM4	-1.15445	0.00148559	0.0149939
ALDH1A2	-1.42917	7.46653e-16	1.98885e-14		TUBE1	-1.05069	0.00153102	0.0152823
ARHGEF19	-1.15896	7.92576e-16	2.10937e-14		PIK3AP1	1.10531	0.00153587	0.0153088
LINC01134	1.04293	8.18984e-16	2.17406e-14		SELE	-2.1796	0.00154327	0.0153606
HACD1	-1.12965	8.35891e-16	2.21704e-14		NPTN-IT1	-1.00741	0.00156065	0.0154819
DOCK3	-1.34529	8.67914e-16	2.29609e-14		RBBP8	-1.04406	0.00157035	0.0155559
TFF3	2.61073	1.04964e-15	2.7326e-14		ZNF239	1.1251	0.00175914	0.0168887
EGFL6	-1.94583	9.03839e-16	2.38503e-14		ADAMTS1	-1.49494	0.00162335	0.0159221
SCGB3A1	-2.59347	9.17674e-16	2.41948e-14		SLC26A5-AS1	1.46868	0.00162961	0.0159536
TMEM108	-1.61087	9.32595e-16	2.45455e-14		CTHRC1	1.74927	0.00163866	0.0160288
TMEM100	-1.70725	9.51173e-16	2.49508e-14		ERG	2.95338	0.00166241	0.0162213
BX470102.1	-1.91059	9.50812e-16	2.49508e-14		STEAP4	1.01114	0.00168624	0.0163621
ALDH1L1-AS2	-1.84561	9.5703e-16	2.50832e-14		SLC25A18	-1.27316	0.00170453	0.0165087
TLCD1	1.25408	4.24504e-23	3.30155e-21		APOE	1.30268	2.19842e-06	9.84195e-05
EFEMP1	-1.24753	9.77053e-16	2.55433e-14		PLEKHS1	1.14247	0.00173848	0.0167579
AC006299.1	1.11924	9.76985e-16	2.55433e-14		PLAC4	-1.7719	0.00174224	0.0167728
TMEM51-AS1	-1.13251	9.86284e-16	2.57413e-14		FAM110C	-1.3497	0.00174428	0.0167846
TMED11P	3.50647	7.19918e-21	4.21519e-19		PTPRN2	1.31559	9.79399e-06	0.000324321
TEX45	1.88766	1.0612e-15	2.75805e-14		AZGP1	-1.36889	0.00178883	0.0171343
RBPMS2	-1.13675	1.06535e-15	2.76652e-14		CD93	-1.3642	0.00182063	0.0173513
FBXL22	-1.00259	1.06752e-15	2.76983e-14		ADGRL4	-1.27345	0.00183925	0.0174797
AC025062.3	-2.26985	1.08121e-15	2.80301e-14		ROBO1	-1.05556	0.00185605	0.0176165
GALNT9	-1.69936	1.10248e-15	2.85577e-14		PI15	-2.04473	0.00186345	0.0176545
ABCG4	-1.36889	1.11712e-15	2.89128e-14		LXN	-1.05042	0.00186481	0.0176594
NSG1	-1.97136	1.13413e-15	2.93042e-14		IL1RL1	-1.34237	0.00189356	0.0178749
AC105219.3	1.29247	1.1497e-15	2.96699e-14		SLIT2	-1.12661	0.0019548	0.0183286
TNN	2.30188	1.4306e-17	5.11457e-16		SNHG8	1.15417	0.000174954	0.00292694
RIMS3	-1.02442	1.17993e-15	3.0336e-14		PTMAP11	-1.09095	0.00203624	0.0188884
TRGC1	2.1565	2.18484e-31	3.94186e-29		NCAPG	1.45419	3.56658e-08	3.9161e-06
ACOX2	-1.43183	1.18743e-15	3.04784e-14		ZNF577	1.43993	0.002048	0.018947
TRGC2	1.83908	1.77504e-15	4.43146e-14		FASN	1.12216	0.0026269	0.0225613
LINC01410	-1.48039	1.21169e-15	3.10241e-14		POF1B	-1.46246	0.00207285	0.0191006
ULBP1	1.9067	1.24727e-15	3.18825e-14		PTGS2	-1.89056	0.00208132	0.0191497
AL360181.4	2.30676	1.30219e-15	3.3177e-14		CITED1	-1.73938	0.00211303	0.0193853
PNCK	-1.40439	1.30472e-15	3.32143e-14		DUXAP8	-1.97364	0.00220324	0.0199934
MSRB3	-1.28884	1.31322e-15	3.34032e-14		SLC4A11	-1.15832	0.0022598	0.0203658
KCNH5	-3.10035	1.38413e-15	3.51764e-14		TDRD1	1.88184	0.0022978	0.0206357
TRGJP2	1.96889	1.30581e-22	9.59711e-21		AGR2	3.18956	3.30824e-06	0.00013831
SYNM	-1.58105	1.39429e-15	3.53782e-14		KITLG	-1.31144	0.00233795	0.0209332
ATP6V0D2	-2.06465	1.42948e-15	3.61824e-14		C11orf96	-1.55115	0.00235134	0.020999
AK5	1.98197	1.52987e-15	3.86604e-14		PRKCA	-1.06186	0.00236785	0.0211098
AL049874.3	1.48254	1.54064e-15	3.89009e-14		LDB3	-1.12158	0.00237511	0.0211389
AC005821.1	1.83193	1.5425e-15	3.89161e-14		DGLUCY	-1.11493	0.0023817	0.0211721
GPC5-AS1	3.64301	1.54854e-15	3.90052e-14		SCML1	-1.42427	0.00242475	0.0214617
OVCH2	-2.08008	1.64342e-15	4.12944e-14		PLAAT3	1.29775	0.00242583	0.0214621
CERNA2	-2.21737	1.67614e-15	4.20485e-14		LPXN	1.50274	0.00250229	0.0219247
FUT2	-1.66022	1.68555e-15	4.22504e-14		GSTO2	-1.41584	0.00251965	0.0220231
CHRDL1	-1.63024	1.72112e-15	4.30803e-14		CACNB4	-1.00736	0.00253888	0.0221337
HOXD8	-1.32152	1.72143e-15	4.30803e-14		MCOLN2	1.20051	0.00254407	0.0221512
LINC01546	-1.59781	1.77075e-15	4.42431e-14		GPRASP1	-1.07381	0.00258077	0.0223403
TRIB1	1.35358	4.98928e-15	1.13677e-13		ISG15	1.19875	0.00555672	0.0390976
LINC01152	-2.13214	1.79949e-15	4.48888e-14		PLCL1	-1.10101	0.00262929	0.0225637
GCOM1	-1.13226	1.83826e-15	4.58143e-14		NETO2	1.73208	0.00263429	0.022588
AC046168.1	-1.77946	1.86129e-15	4.63188e-14		CYP39A1	1.04139	0.00264079	0.0226251
BDH2	-1.04148	1.86736e-15	4.64326e-14		ZNF185	-1.15238	0.00271846	0.0231405
RIPPLY1	-1.71653	1.90317e-15	4.72852e-14		ADHFE1	-1.01402	0.00274293	0.0232803
FAXDC2	-1.19134	1.91186e-15	4.74631e-14		MND1	1.18266	0.00275677	0.0233598
TAGLN	-1.38653	1.94639e-15	4.81661e-14		MEX3D	1.1854	0.0027773	0.0234789
PVT1	1.12061	1.96491e-15	4.85858e-14		CLIC6	-1.09643	0.00278542	0.0235261
PGM5	-1.6402	1.97685e-15	4.8842e-14		ASAP3	-1.13696	0.00279341	0.0235684
TCEAL7	-1.29256	1.99348e-15	4.92138e-14		KCNG3	2.01484	0.0027965	0.0235815
C10orf99	-3.35739	2.00667e-15	4.95001e-14		RALGAPA2	1.14258	0.00280968	0.0236831
TSPAN1	1.23063	5.1971e-17	1.69765e-15		PRAC1	1.12511	0.00030123	0.00443491
AL365181.4	-1.56483	2.07648e-15	5.10597e-14		FAM43A	-1.14782	0.00283952	0.0238447
TSPAN19	2.7464	4.68227e-17	1.54246e-15		SNHG7	1.03106	0.000285691	0.00425721
POU3F1	-1.66943	2.22249e-15	5.44774e-14		PRKAG2-AS1	1.11775	0.00292234	0.0242835
SEC14L6	-1.49779	2.25477e-15	5.52249e-14		PCAT18	2.17332	0.00293308	0.0243396
TMC5	1.31896	2.2858e-15	5.59409e-14		FERMT1	-1.25327	0.00317776	0.0258862
EPHB1	-1.7092	2.30726e-15	5.63771e-14		LINC00205	-1.22477	0.00322086	0.0261861
IL20RB	-1.42432	2.33496e-15	5.70091e-14		MOXD1	1.25363	0.00323457	0.0262496
HOXB-AS2	-2.04948	2.34758e-15	5.72271e-14		TBC1D30	1.05004	0.00323546	0.0262496
AC124248.1	-1.58153	2.37397e-15	5.77233e-14		PARP6	-1.14721	0.00330469	0.0267322
SEMA6D	-1.37898	2.38806e-15	5.79861e-14		FAS	-1.19302	0.00331272	0.0267764
CCDC89	-1.23743	2.40189e-15	5.82308e-14		GSTM5	-1.07483	0.00332516	0.0268562
AL049649.1	2.5669	2.47324e-15	5.97738e-14		CEACAM1	-1.25797	0.00336163	0.0271087
TRPC1	-1.05929	2.62516e-15	6.32975e-14		SEL1L3	1.19169	0.00359812	0.0284873
EFEMP2	-1.10096	2.6453e-15	6.37336e-14		PRELID2	-1.03221	0.00374261	0.0293417
AC024267.4	1.87012	2.76351e-15	6.6427e-14		SFN	-1.15754	0.00375163	0.0293817
WNT7A	-2.03951	2.83923e-15	6.80888e-14		ETV5	-1.29062	0.00382015	0.0298263
GPR37	1.31249	2.91922e-15	6.97377e-14		MUC20	-1.14399	0.00382853	0.0298694
SMIM28	2.13504	2.91713e-15	6.97377e-14		PSLNR	-2.13014	0.0038691	0.0300959
MPP2	-1.30003	2.98167e-15	7.10653e-14		STK17A	-1.12946	0.00391674	0.0304325
AC024941.2	-1.34998	2.98559e-15	7.11043e-14		COL9A2	1.71495	0.00396646	0.0306816
AC126182.3	1.88117	3.0356e-15	7.21291e-14		EPHA7	-1.05082	0.00400595	0.0308954
CACNB1	-1.18194	3.0654e-15	7.27815e-14		C1QTNF3	1.15106	0.00403265	0.0310554
TPRG1	-1.16568	3.16849e-15	7.49998e-14		TTLL7	-1.15804	0.00408314	0.0313401
ENTPD3	-1.23446	3.17428e-15	7.50794e-14		MAP2K6	1.2817	0.00408986	0.0313686
ST6GALNAC2	-1.57157	3.32979e-15	7.85182e-14		ZDHHC8P1	-1.54366	0.00415078	0.031696
LINC01399	1.62909	3.34615e-15	7.8844e-14		TNFRSF25	-1.11111	0.00416635	0.0318033
BX470102.2	-1.22632	3.3774e-15	7.95201e-14		PGM5-AS1	-1.87995	0.00417483	0.0318413
UCN	1.39477	2.06939e-22	1.4695e-20		SLC43A1	1.94866	3.81235e-06	0.000154734
LHFPL1	-1.39058	3.40631e-15	8.00792e-14		LINC01146	1.13664	0.00424439	0.0322457
UNC5A	3.49745	6.24151e-22	4.25685e-20		MKI67	1.38057	4.22681e-06	0.000166377
FABP5	2.43552	3.43698e-15	8.06779e-14		HGD	-1.25088	0.00436835	0.0329818
PTP4A3	1.34376	3.46159e-15	8.11943e-14		PLG	-1.61333	0.0043932	0.033087
FAM162B	-1.20699	3.54676e-15	8.30666e-14		THY1	1.12297	0.00444495	0.0333452
AC015987.1	1.70265	3.56459e-15	8.34211e-14		RGCC	-1.32761	0.0045164	0.0337227
LINC02688	-1.64198	3.56771e-15	8.34311e-14		KRT7	-1.09111	0.00453484	0.0338352
GJC2	-1.17724	3.64427e-15	8.51573e-14		ELAVL2	1.06799	0.00474548	0.0350319
UNQ6494	1.59492	1.20667e-18	5.172e-17		BPHL	1.10492	5.92297e-05	0.00127386
PRODH	-1.58582	3.7069e-15	8.63804e-14		CHN2	1.24148	0.0047876	0.0352804
AC005052.1	-1.55912	3.78935e-15	8.8106e-14		OGN	-1.04839	0.00480885	0.0353995
ACTC1	-2.62741	3.81616e-15	8.85738e-14		CPLX1	1.32418	0.00501166	0.0364297
AC013287.1	1.55148	3.97212e-15	9.19871e-14		ZNF214	-1.05854	0.00510694	0.0369165
PNPLA1	-1.53167	4.08476e-15	9.43843e-14		AGR3	1.9701	0.0051222	0.0370012
TNFSF11	-2.22094	4.11434e-15	9.49971e-14		RNF39	-1.12213	0.0051956	0.0373374
FN1	-1.57956	4.36524e-15	1.00417e-13		SDK1	1.35917	0.0052916	0.0378755
TRIM6	-1.12578	4.41431e-15	1.0147e-13		SCAMP2	-1.1762	0.00530514	0.0379417
ALDH3A1	-1.77671	4.43851e-15	1.01951e-13		INPP1	-1.05427	0.00540054	0.0383871
AC027559.1	-1.29653	4.45133e-15	1.0217e-13		PPM1E	1.43555	0.00547249	0.0387664
VPS9D1-AS1	1.80986	9.51156e-34	1.98096e-31		HOXC6	3.08399	2.18442e-08	2.77874e-06
GSDMA	1.61846	4.71825e-15	1.07897e-13		LAYN	-1.04656	0.005523	0.0389523
YPEL1	1.24769	2.69777e-31	4.78384e-29		C2orf72	2.20532	3.80879e-08	4.09582e-06
FGL1	2.81061	5.02455e-15	1.14396e-13		SRGAP3	-1.00166	0.00562325	0.0394725
PDLIM1	-1.03239	5.1328e-15	1.1669e-13		COL2A1	2.45004	0.00567961	0.0397478
RASSF5	-1.07097	5.1423e-15	1.1682e-13		LINC02724	1.30675	0.00569916	0.0398311
LINC01320	-2.85904	5.35709e-15	1.21433e-13		PAPPA	-1.14564	0.00575754	0.0401182
DAAM2	-1.25031	5.38323e-15	1.21936e-13		CHRM1	-1.36455	0.0057983	0.0403511
CCDC85A	-1.41209	5.398e-15	1.22181e-13		MIR570HG	-1.16722	0.00585327	0.0406901
AC021818.1	2.19823	5.42314e-15	1.22661e-13		TMEM121B	-1.14148	0.00592169	0.0409498
MAMLD1	-1.19993	5.47256e-15	1.23689e-13		CKS2	1.09622	0.00600542	0.0413346
LCN12	-1.28015	5.52978e-15	1.248e-13		CHRM3	2.17226	0.00611205	0.0418201
MBOAT2	1.07309	5.77544e-15	1.29684e-13		C3orf14	-1.73865	0.00616744	0.0421025
PLEKHA3P1	-1.57355	6.06414e-15	1.36068e-13		WIPF3	-1.16673	0.00626858	0.0425848
NRXN3	-1.41112	6.07876e-15	1.36199e-13		RET	1.24933	0.00631991	0.0428628
PRR16	1.79086	6.23794e-15	1.39464e-13		ABCA8	-1.27125	0.00634481	0.0429898
ATP6V0A4	-2.66041	6.24588e-15	1.39541e-13		RMST	-1.37831	0.00635626	0.0430534
GPRASP1	-1.07766	6.28243e-15	1.40156e-13		CYP27A1	-1.18423	0.0063729	0.0431381
DMKN	-1.51357	6.33503e-15	1.41227e-13		RDH10	-1.00671	0.00642993	0.0434395
ERBB4	-1.53363	6.4345e-15	1.43342e-13		FOXD1	1.19638	0.00644912	0.0435128
LRRC3B	-1.9769	6.46102e-15	1.43829e-13		CHODL	-1.00122	0.00659406	0.0442475
RAB34	-1.03839	6.52731e-15	1.45201e-13		LEF1	1.50153	0.00666629	0.0445887
TWIST1	1.73074	6.64025e-15	1.47608e-13		HMGCS2	-1.81311	0.00685723	0.0455301
ZIC5	4.51715	2.61572e-29	3.82882e-27		GMIP	1.01224	9.12626e-08	8.35053e-06
PRICKLE2	-1.13281	6.78135e-15	1.50529e-13		GAPLINC	-1.09243	0.00701026	0.0462225
MXRA7	-1.0591	6.8177e-15	1.51119e-13		B3GNT6	1.06756	0.0070174	0.0462404
FOXI2	-1.996	6.849e-15	1.51705e-13		FMO5	1.75494	0.00703795	0.0463611
ZNF30	1.2848	8.37985e-20	4.20782e-18		LRRC8E	1.43879	2.26203e-05	0.000613101
CLDN16	-1.75771	7.02183e-15	1.5498e-13		MIPEP	1.61069	0.00709062	0.0466344
JAZF1	-1.08972	7.05176e-15	1.5553e-13		LINC00662	1.08288	0.00715237	0.0469813
TEPP	-1.87267	7.20403e-15	1.58775e-13		SLC15A2	-1.33441	0.00717607	0.0470629
MYZAP	-1.33288	7.22258e-15	1.58958e-13		TMEM100	-1.23008	0.00720711	0.0471733
ZNF488	-1.68973	7.23503e-15	1.59119e-13		CFTR	-1.52309	0.00728587	0.0475142
C3orf80	1.09693	7.4057e-15	1.62757e-13		EMCN	-1.07272	0.00732939	0.047649
RNF183	-1.48448	7.43527e-15	1.63292e-13		GSTM4	-1.03479	0.00734805	0.0477257
PDGFD	-1.08146	7.61488e-15	1.67e-13		PCDHB10	1.11833	0.00739563	0.047975
DDIT4	-1.24832	7.65887e-15	1.67846e-13		NRK	-1.43106	0.00740097	0.0479924
LINC01518	2.8433	7.82596e-15	1.71266e-13		CHRDL1	-1.00222	0.00748893	0.0484296
AC005082.1	-1.45136	7.85001e-15	1.71671e-13		SPON2	1.6797	0.00752989	0.048559
SNORD3A	2.27113	7.92121e-15	1.73106e-13
FBXL19-AS1	1.06304	7.96565e-15	1.73955e-13
LINC01503	-1.28706	8.00717e-15	1.74616e-13
GALNT6	-1.15663	8.0865e-15	1.76222e-13
HOXD13	-1.6464	8.13086e-15	1.7694e-13
LINC01006	1.1828	8.99457e-15	1.95325e-13
RGN	-1.27036	9.15559e-15	1.98544e-13
B4GALNT4	1.31704	9.20633e-15	1.99505e-13
AC017048.3	-2.42043	9.24148e-15	2.00127e-13
VSNL1	-1.94517	9.44162e-15	2.04034e-13
NEDD4L	1.02551	9.80623e-15	2.11618e-13
SKA3	1.36965	1.04152e-14	2.24447e-13
NEFM	-2.63434	1.05867e-14	2.27828e-13
SLC52A1	-1.71675	1.11038e-14	2.38789e-13
IQCJ-SCHIP1	-1.27973	1.11437e-14	2.39482e-13
ROPN1B	1.54647	1.14299e-14	2.45292e-13
AC009902.3	1.94326	1.15261e-14	2.47186e-13
LIPC	-1.62613	1.17483e-14	2.51604e-13
TDRD6	1.5269	1.17735e-14	2.51969e-13
AC011523.1	1.92445	1.22285e-14	2.61525e-13
NXPH2	-2.60432	1.28665e-14	2.74604e-13
PCP4	-1.61892	1.30223e-14	2.77738e-13
PDE1C	-1.9148	1.31658e-14	2.80605e-13
CYBA	-1.10607	1.33207e-14	2.83711e-13
VCL	-1.01884	1.33332e-14	2.83784e-13
KRT7	-2.06543	1.35184e-14	2.8733e-13
SOX7	-1.17413	1.3633e-14	2.89569e-13
COL10A1	2.41013	1.37708e-14	2.92294e-13
AL353803.1	-2.02354	1.47257e-14	3.11285e-13
MCC	-1.07061	1.49216e-14	3.15213e-13
PLAAT1	-2.96961	1.50134e-14	3.16936e-13
PGM5P4-AS1	-1.55912	1.5222e-14	3.2112e-13
SLC31A2	-1.25287	1.55883e-14	3.28179e-13
BHMT2	-1.27806	1.69446e-14	3.56491e-13
TMEM253	-1.61234	1.73034e-14	3.63055e-13
ZNF560	3.75342	1.7532e-14	3.67355e-13
PDE3B	1.05209	1.75712e-14	3.67928e-13
AC011472.2	1.11778	1.76272e-14	3.68853e-13
CD40	-1.11866	1.76724e-14	3.69549e-13
AC106881.1	-1.31725	1.79954e-14	3.75488e-13
RND3	-1.2653	1.84635e-14	3.84537e-13
FCGBP	-1.98417	1.90358e-14	3.95395e-13
CFAP300	-1.23162	1.92198e-14	3.9895e-13
GUCY1A1	1.05718	1.93847e-14	4.01834e-13
BRSK2	2.16644	1.95596e-14	4.0492e-13
STOX2	-1.17756	2.00516e-14	4.14827e-13
LINC01866	3.71151	2.04613e-14	4.22741e-13
AC004921.2	2.2704	2.05393e-14	4.24068e-13
C10orf55	-1.45677	2.05546e-14	4.24103e-13
DUOXA2	-2.42861	2.11252e-14	4.35297e-13
TGM5	-2.01729	2.16359e-14	4.45228e-13
SLC34A2	-2.67408	2.20538e-14	4.53527e-13
PRRG4	-1.00801	2.27794e-14	4.67829e-13
ABHD2	1.20308	2.28147e-14	4.68246e-13
CRHR2	-1.71293	2.30259e-14	4.72268e-13
HOXA2	-1.13523	2.31225e-14	4.73622e-13
RUNDC3A-AS1	1.29089	2.33558e-14	4.78086e-13
AL356133.1	4.28044	2.34265e-14	4.79217e-13
MYOF	-1.10203	2.34624e-14	4.79635e-13
ZNF157	-1.378	2.36079e-14	4.82246e-13
AC025580.2	1.24978	2.36992e-14	4.83521e-13
AC012101.2	-1.61667	2.41414e-14	4.91895e-13
TUBB2A	1.27347	2.4179e-14	4.92338e-13
FGF14-AS2	-1.39474	2.50921e-14	5.10596e-13
SAMD5	1.47092	2.51411e-14	5.11258e-13
AC020656.2	2.40775	2.51764e-14	5.1164e-13
AC027130.1	-2.60334	2.56015e-14	5.19259e-13
DNASE2B	1.81579	2.57188e-14	5.21296e-13
TLR2	-1.17072	2.6017e-14	5.26997e-13
CBLN4	-2.31584	2.61155e-14	5.28648e-13
MIR5704	2.71403	2.72551e-14	5.50998e-13
SLITRK6	-1.51643	2.76991e-14	5.59609e-13
GAL	1.75379	2.77915e-14	5.61109e-13
PLA2G4C-AS1	2.08805	2.85272e-14	5.74841e-13
PHYHIP	-1.38433	3.01849e-14	6.06669e-13
ITLN1	-2.41522	3.04076e-14	6.10751e-13
LINC01204	-1.89417	3.11302e-14	6.24052e-13
Z99496.1	2.91341	3.13221e-14	6.27493e-13
TENT5B	-1.53756	3.15507e-14	6.31665e-13
KSR1	-1.07795	3.19367e-14	6.38569e-13
INSM1	2.14783	3.20181e-14	6.39784e-13
SERPINF2	-1.34738	3.2088e-14	6.40769e-13
GAS2L2	-2.72037	3.21526e-14	6.41646e-13
PSD	-1.02774	3.26316e-14	6.50787e-13
VAV3	-1.22918	3.30481e-14	6.58669e-13
SYNPO2	-1.46037	3.31985e-14	6.61243e-13
RFX3	1.01622	3.35809e-14	6.6843e-13
AL121820.2	-1.51063	3.36076e-14	6.68532e-13
LINC02817	-1.89148	3.38033e-14	6.71995e-13
AMOT	-1.13697	3.40733e-14	6.76928e-13
AC245100.2	1.51284	3.42175e-14	6.79358e-13
RNF157	1.90934	3.45266e-14	6.85057e-13
LINC02660	-1.92055	3.65461e-14	7.22816e-13
LINC02585	1.17712	3.74103e-14	7.38967e-13
TGFB1I1	-1.2386	3.75439e-14	7.41133e-13
SLITRK2	-1.98232	3.75931e-14	7.41634e-13
LINC00939	1.96073	3.81624e-14	7.52386e-13
LNX1-AS2	-2.33861	3.87456e-14	7.63399e-13
EGLN3	-1.21545	3.95878e-14	7.79498e-13
SMIM10	-1.15516	4.24511e-14	8.32182e-13
SH3GL3	-1.56537	4.25991e-14	8.34554e-13
PAOX	1.21647	4.42199e-14	8.65215e-13
AC011247.2	-1.5402	4.42618e-14	8.6549e-13
ADAMTS18	-2.55536	4.4456e-14	8.68739e-13
IL21-AS1	-2.26493	4.46451e-14	8.71887e-13
TEX53	1.29718	4.56135e-14	8.89678e-13
LGR6	-1.97564	4.84668e-14	9.42961e-13
DEFB131E	-1.71947	4.90177e-14	9.5308e-13
SCGB2A1	-1.7015	4.94365e-14	9.60021e-13
GLDN	-1.62797	4.96675e-14	9.63905e-13
LAMA5-AS1	-2.17069	5.19128e-14	1.00434e-12
FNIP2	1.04494	5.22507e-14	1.00899e-12
AL133346.1	-1.63093	5.34367e-14	1.03125e-12
ATP10B	-2.24516	5.43617e-14	1.0478e-12
AC096667.1	-1.25015	5.46548e-14	1.05217e-12
ELFN1-AS1	3.53845	5.71776e-14	1.09866e-12
PGGHG	-1.13317	5.78067e-14	1.10937e-12
CABP4	1.00789	5.88049e-14	1.12714e-12
HOGA1	-1.51476	5.88504e-14	1.12731e-12
BCHE	-1.82258	6.08866e-14	1.16344e-12
SLC27A2	1.00668	6.11133e-14	1.16706e-12
BSND	-2.24215	6.15425e-14	1.17453e-12
AC135803.1	-1.41465	6.34679e-14	1.21053e-12
DRD2	-1.64618	6.6703e-14	1.26756e-12
HPCAL4	-1.92153	6.67599e-14	1.26787e-12
LINC02571	2.53754	6.7835e-14	1.28671e-12
AP002800.1	-1.71524	7.02264e-14	1.33044e-12
THPO	1.60112	7.04737e-14	1.33431e-12
HNRNPH1P1	1.58641	7.19864e-14	1.36129e-12
GPRIN1	1.06683	7.22631e-14	1.36569e-12
FADS6	-2.59957	7.2357e-14	1.36664e-12
AC015921.1	1.3787	7.25285e-14	1.36904e-12
SNORA7B	2.13386	7.35271e-14	1.38621e-12
LINC02387	-2.11208	7.36391e-14	1.38747e-12
AC021146.12	-2.30715	7.54595e-14	1.42005e-12
LMOD1	-1.39594	7.62717e-14	1.43446e-12
DCHS2	-1.59244	7.78528e-14	1.46243e-12
PCAT18	2.01828	7.8101e-14	1.4662e-12
PDLIM7	-1.10643	8.00591e-14	1.50115e-12
C21orf62	-2.01507	8.08831e-14	1.51568e-12
PDZRN4	-1.36561	8.28198e-14	1.55103e-12
CAVIN1	-1.03744	8.35849e-14	1.56348e-12
TCEAL2	-1.47631	8.35611e-14	1.56348e-12
APOBEC3F	-1.11787	8.43401e-14	1.57665e-12
SLC30A3	-1.68562	8.44578e-14	1.57695e-12
LINC00595	-1.23999	8.44212e-14	1.57695e-12
SPON2	2.00891	8.58121e-14	1.59935e-12
MAGI2-AS3	-1.07301	9.21958e-14	1.71524e-12
SLC14A1	-1.92113	9.40702e-14	1.74697e-12
CRHBP	-1.49364	9.4134e-14	1.74711e-12
ASS1	-1.21469	9.61392e-14	1.78016e-12
TUBA3FP	-1.5028	9.61444e-14	1.78016e-12
BUB1B	1.22247	1.00035e-13	1.84889e-12
NAALADL1	-1.03131	1.01109e-13	1.86651e-12
LINC00398	-1.14405	1.01833e-13	1.87877e-12
ARHGAP22	-1.04555	1.0244e-13	1.88883e-12
PPARGC1A	-1.44664	1.03905e-13	1.91472e-12
UBXN10	-1.46674	1.04237e-13	1.91969e-12
AL118508.1	-1.99716	1.04653e-13	1.92622e-12
COL23A1	-1.38339	1.06243e-13	1.95431e-12
NT5E	-1.1003	1.07252e-13	1.97055e-12
MGAT4C	-1.82151	1.07546e-13	1.97478e-12
AL445985.2	1.7467	1.11912e-13	2.0513e-12
PGF	-1.30926	1.13066e-13	2.07123e-12
CRYBG2	-1.80934	1.1737e-13	2.14628e-12
CHD5	-1.37642	1.18175e-13	2.15972e-12
FAM107A	-1.28813	1.22527e-13	2.23399e-12
PCDHB8	2.33637	1.26483e-13	2.30207e-12
SLC6A11	1.55021	1.2964e-13	2.35537e-12
KIF26B	-1.31303	1.31384e-13	2.38567e-12
LINC02724	1.54759	1.32694e-13	2.40664e-12
CPAMD8	-1.20625	1.32781e-13	2.40681e-12
SERPINB5	-1.97171	1.37809e-13	2.49649e-12
RHOB	-1.04372	1.37948e-13	2.49756e-12
F12	1.42762	1.38394e-13	2.50417e-12
TMEM35A	-1.59946	1.41625e-13	2.55546e-12
INAVA	-1.61575	1.43145e-13	2.57961e-12
NAALADL2	1.15186	1.50025e-13	2.69577e-12
AL137018.1	3.2178	1.5012e-13	2.69591e-12
PCDHGA1	1.43194	1.53999e-13	2.76396e-12
SNORD88A	1.54341	1.58099e-13	2.83263e-12
IFITM10	-1.34325	1.63174e-13	2.9202e-12
LINC01597	-1.34879	1.64931e-13	2.94824e-12
AHNAK2	-1.31754	1.66611e-13	2.9728e-12
AC097526.1	1.68803	1.66532e-13	2.9728e-12
AL117329.1	2.77104	1.67128e-13	2.97893e-12
TMEM52	1.20479	1.69569e-13	3.01897e-12
SMIM10L2B	-1.1813	1.71445e-13	3.05062e-12
IQCA1	-1.26444	1.72317e-13	3.06437e-12
SEMA7A	-1.04019	1.7495e-13	3.10763e-12
ADAMTS5	-1.38352	1.7522e-13	3.11066e-12
ZNF516	-1.08643	1.75551e-13	3.11298e-12
AC010273.3	1.12009	1.75523e-13	3.11298e-12
VWA5A	-1.07958	1.77776e-13	3.14923e-12
EFHC2	-1.05247	1.80942e-13	3.19942e-12
AC103740.2	-1.84337	1.81317e-13	3.20422e-12
APOE	1.34724	1.85802e-13	3.27976e-12
AL032819.2	1.21806	1.86453e-13	3.28938e-12
C14orf132	-1.07443	1.88636e-13	3.32599e-12
MUC6	-3.92935	1.89575e-13	3.34065e-12
KLF5	-1.11552	1.90656e-13	3.35779e-12
FAR2P1	2.28968	1.93004e-13	3.39337e-12
SPEG	-1.24535	1.93893e-13	3.40514e-12
ROS1	-2.36812	1.97258e-13	3.45836e-12
VSX1	-1.6583	1.98439e-13	3.47712e-12
MEIS3P2	-1.1998	2.01491e-13	3.52462e-12
HSD17B13	-2.4004	2.0275e-13	3.54264e-12
UPK2	-1.69226	2.06066e-13	3.59451e-12
HNRNPA1P27	-1.29543	2.07698e-13	3.62094e-12
TERT	1.99606	2.13291e-13	3.71637e-12
PRKG1	-1.23972	2.16568e-13	3.76923e-12
EMP3	-1.03967	2.16706e-13	3.76952e-12
OR51H1	3.2454	2.22544e-13	3.86673e-12
TPRXL	-1.6586	2.26528e-13	3.93375e-12
LINC01186	-1.82061	2.27344e-13	3.94572e-12
AC004847.1	1.30568	2.28456e-13	3.96279e-12
ADAMTS9-AS1	-1.75387	2.30173e-13	3.99035e-12
ACTA2	-1.27714	2.32417e-13	4.02701e-12
KCNJ8	-1.11262	2.35661e-13	4.07866e-12
MAMDC2	-1.23409	2.35805e-13	4.07887e-12
TRPC3	-1.48139	2.41652e-13	4.17537e-12
IL1R2	-1.17485	2.46455e-13	4.25597e-12
OR51A7	3.12299	2.46607e-13	4.25623e-12
HLA-K	-1.29737	2.48038e-13	4.27855e-12
MAL	-1.72445	2.50161e-13	4.31278e-12
GJB5	-1.89583	2.52857e-13	4.34959e-12
GRIN3A	2.51347	2.60048e-13	4.46586e-12
CNTFR	-1.57768	2.64074e-13	4.53249e-12
NALT1	-1.00681	2.66922e-13	4.57631e-12
AP003973.2	-1.5532	2.68462e-13	4.59763e-12
HCAR3	-1.92996	2.7066e-13	4.63016e-12
GJA3	2.18724	2.76437e-13	4.72639e-12
CORO2B	-1.02701	2.77365e-13	4.73964e-12
CLPSL2	-3.15703	2.77677e-13	4.74237e-12
IFI27L2	-1.08937	2.78317e-13	4.75068e-12
AC011284.1	2.53387	2.79207e-13	4.76326e-12
FHAD1-AS1	-2.19073	2.8373e-13	4.8351e-12
STEAP4	1.18246	2.90193e-13	4.93439e-12
PRRT3-AS1	1.26097	2.93591e-13	4.98944e-12
AC011487.1	1.7865	2.9883e-13	5.07291e-12
LINC00092	-1.1766	3.15676e-13	5.34136e-12
C10orf82	-2.35374	3.27613e-13	5.53429e-12
CEND1	-1.45637	3.32224e-13	5.60303e-12
DCC	-2.09368	3.33661e-13	5.62421e-12
EN2	2.33903	3.35722e-13	5.65281e-12
OR52I1	2.34467	3.41001e-13	5.73547e-12
BCAN	-1.84367	3.43355e-13	5.77194e-12
LINC00842	1.41133	3.44151e-13	5.77906e-12
AL355922.2	-2.01671	3.51932e-13	5.90333e-12
CBLC	1.06295	3.5496e-13	5.95091e-12
MOV10L1	1.66747	3.65076e-13	6.1106e-12
AC009102.2	-1.72127	3.66775e-13	6.13572e-12
KIT	-1.28143	3.79081e-13	6.33476e-12
AC008945.2	-1.96954	3.79899e-13	6.34501e-12
EYA4	-1.28204	3.84072e-13	6.41125e-12
AC078864.1	1.18654	4.00822e-13	6.68009e-12
H2BC19P	1.16531	4.0211e-13	6.69796e-12
ADRA2B	-1.24359	4.02852e-13	6.70671e-12
GJB4	-1.97327	4.05416e-13	6.74216e-12
JPH4	-1.60082	4.08956e-13	6.79011e-12
AL022332.1	3.72109	4.08594e-13	6.79011e-12
TUBA4A	-1.03093	4.20686e-13	6.97367e-12
EMX1	-2.66456	4.40364e-13	7.27656e-12
IRAG2	-1.21488	4.44268e-13	7.33716e-12
MEX3A	1.55237	4.4978e-13	7.41634e-12
CPEB1	-1.18981	4.53792e-13	7.47852e-12
AL139280.2	2.10473	4.66712e-13	7.68738e-12
CDO1	-1.96956	4.71242e-13	7.75788e-12
TMEM200B	-1.2399	4.73754e-13	7.79509e-12
GBP6	-1.61066	4.84436e-13	7.9624e-12
SLC41A2	-1.02139	4.84766e-13	7.96361e-12
SELENOM	-1.00082	4.89095e-13	8.02623e-12
DBNDD2	-1.04065	5.01025e-13	8.21332e-12
P2RY2	-1.52598	5.04166e-13	8.26044e-12
LRRK2-DT	-1.15899	5.04917e-13	8.26839e-12
ASB2	-1.33622	5.13262e-13	8.4006e-12
NFE2L3	1.12272	5.21891e-13	8.53283e-12
FHOD3	-1.15555	5.28056e-13	8.62909e-12
AC018413.1	-1.19803	5.53303e-13	9.03213e-12
GIPC2	-1.1383	5.62409e-13	9.17595e-12
TSBP1-AS1	-1.24848	5.94251e-13	9.66499e-12
GSTA2	-2.87599	5.94089e-13	9.66499e-12
CNDP1	-1.32135	5.94947e-13	9.67124e-12
TSPAN2	-1.06167	6.02434e-13	9.77757e-12
PITX1	-1.35305	6.05981e-13	9.83001e-12
ABCC3	-1.37697	6.11182e-13	9.90403e-12
APBA2	1.03607	6.15814e-13	9.96868e-12
ANKRD53	-1.02693	6.19904e-13	1.00244e-11
RAB6D	1.11756	6.19842e-13	1.00244e-11
SCRG1	-1.28747	6.21328e-13	1.00422e-11
MIR1915HG	-1.00916	6.23409e-13	1.00679e-11
CASC8	1.73763	6.31535e-13	1.01807e-11
TCEAL6	-1.81138	6.36715e-13	1.02589e-11
LIMS2	-1.17253	6.37897e-13	1.02726e-11
MCCC2	1.29558	6.47758e-13	1.04151e-11
MGAT5B	1.69127	6.61636e-13	1.06273e-11
FLNA	-1.26536	6.61987e-13	1.06274e-11
AL158847.1	-1.41597	6.63218e-13	1.06417e-11
EVX2	-1.95345	6.66208e-13	1.06841e-11
NUDT10	-1.29723	6.93486e-13	1.11044e-11
NEURL3	-1.47733	6.9424e-13	1.11107e-11
CDC25C	1.40282	7.05682e-13	1.1288e-11
PKIB	1.37976	7.39907e-13	1.18172e-11
NRG2	-1.38694	7.41216e-13	1.1832e-11
LINC00634	1.55422	7.42239e-13	1.18422e-11
OR7E47P	1.18462	7.49363e-13	1.19375e-11
NHS	-1.05063	7.60456e-13	1.21018e-11
AL031291.1	-1.93683	7.68034e-13	1.22036e-11
AC068831.5	-1.31963	7.84896e-13	1.24652e-11
DDO	-1.09612	7.9869e-13	1.26777e-11
CCDC13-AS1	-1.05885	8.11585e-13	1.28627e-11
AC021148.2	1.64688	8.37441e-13	1.32657e-11
NHLH2	-2.09417	8.4459e-13	1.33721e-11
MEIS2	-1.18593	8.48215e-13	1.34226e-11
SGPP2	-1.36827	8.90746e-13	1.4067e-11
PPP1R14A	-1.29478	9.03885e-13	1.42672e-11
NHLRC4	-1.07378	9.0662e-13	1.43031e-11
AC036108.3	-1.29734	9.31404e-13	1.46717e-11
KLRF1	-1.28752	9.59886e-13	1.51051e-11
AL021392.1	-1.37631	9.75484e-13	1.53427e-11
ACTG2	-1.52326	9.78147e-13	1.53768e-11
SLC26A7	-1.48547	9.91607e-13	1.55805e-11
SHC4	-1.0282	1.0221e-12	1.60037e-11
AC007637.1	-1.32779	1.02688e-12	1.60697e-11
ATP6V1C2	-1.4437	1.0346e-12	1.61823e-11
KCNH4	-1.26995	1.04947e-12	1.63984e-11
ELL3	1.20935	1.05495e-12	1.64674e-11
MYO6	1.16186	1.06366e-12	1.65866e-11
LINC01139	-2.74214	1.07918e-12	1.68175e-11
TRPM2-AS	2.64275	1.07955e-12	1.68175e-11
SCN2B	-1.42991	1.0818e-12	1.68442e-11
AP001636.1	1.27323	1.08345e-12	1.68614e-11
CA12	-1.28946	1.0846e-12	1.68708e-11
AC020633.1	1.14842	1.09189e-12	1.69673e-11
AC008060.1	3.8289	1.10976e-12	1.72191e-11
SV2C	1.14718	1.127e-12	1.74517e-11
AC138649.1	-1.77827	1.12692e-12	1.74517e-11
MAP1A	-1.15676	1.13079e-12	1.75016e-11
NXNL2	-1.04924	1.13418e-12	1.75454e-11
HOXC12	3.98514	1.14248e-12	1.76472e-11
CAPN6	-1.85114	1.1448e-12	1.76744e-11
ROR1-AS1	2.17783	1.15134e-12	1.77665e-11
ST8SIA6-AS1	2.54629	1.16852e-12	1.80047e-11
AC084880.1	-1.36688	1.18537e-12	1.82372e-11
LRRTM3	-2.96154	1.2151e-12	1.86668e-11
LINC02765	-1.77237	1.21814e-12	1.87042e-11
NAV2	-1.09652	1.2189e-12	1.87068e-11
SLC25A48	1.79782	1.22556e-12	1.87996e-11
CHP2	-2.1867	1.30585e-12	1.99917e-11
LAMB3	-1.69012	1.33372e-12	2.03982e-11
AL353732.2	-1.89311	1.38198e-12	2.10947e-11
AP000696.1	1.41156	1.41552e-12	2.15855e-11
KF456110.1	1.51442	1.42808e-12	2.17556e-11
GPM6A	-1.62746	1.43187e-12	2.18026e-11
TPPP2	-1.79352	1.46686e-12	2.2259e-11
AL450345.2	3.99079	1.46556e-12	2.2259e-11
FBXO17	-1.19783	1.49286e-12	2.26314e-11
ELAVL2	1.92189	1.50683e-12	2.2832e-11
DTNA	-1.13998	1.51814e-12	2.2981e-11
CA11	-1.04209	1.52629e-12	2.3093e-11
AC098595.1	-1.43203	1.54286e-12	2.33324e-11
AC006504.1	1.3997	1.57443e-12	2.37827e-11
CCL18	1.88835	1.57494e-12	2.37827e-11
ATP2B4	-1.08296	1.57732e-12	2.38071e-11
AL138778.1	2.12046	1.58307e-12	2.38707e-11
CCN6	-1.71881	1.62001e-12	2.4404e-11
ADH1B	-1.6175	1.62639e-12	2.44762e-11
AC136621.1	-2.09344	1.63964e-12	2.46399e-11
AL161729.3	1.24656	1.6944e-12	2.54135e-11
EPGN	-1.90727	1.72532e-12	2.58523e-11
PPP1R12B	-1.04727	1.72758e-12	2.58737e-11
HOXD9	-1.03577	1.75493e-12	2.62452e-11
LINC01679	-1.24725	1.78677e-12	2.6683e-11
AL596325.2	1.27942	1.79708e-12	2.6824e-11
AL355338.1	3.23372	1.81755e-12	2.71034e-11
PAK5	-1.59865	1.83301e-12	2.73208e-11
CRIP1	-1.2981	1.89267e-12	2.81829e-11
ATP2A3	-1.15934	1.92485e-12	2.86347e-11
AP001107.5	-1.46114	1.93102e-12	2.87128e-11
INSC	-1.51712	1.93879e-12	2.88144e-11
NACAD	-1.08158	1.94256e-12	2.88567e-11
MRAP2	-1.0148	1.94607e-12	2.88851e-11
SMIM21	3.61171	1.94634e-12	2.88851e-11
LINC02768	-1.7585	1.95542e-12	2.9006e-11
PRKCB	-1.3412	2.00777e-12	2.97258e-11
SLC18A2	-1.78639	2.02363e-12	2.99462e-11
COMP	2.02245	2.03088e-12	3.00392e-11
IMPDH1P5	-1.29528	2.06404e-12	3.05006e-11
RP9P	-1.0006	2.08963e-12	3.08552e-11
LINC01977	1.2557	2.09003e-12	3.08552e-11
AP005264.1	-1.43069	2.17237e-12	3.19645e-11
CNN1	-1.38524	2.21475e-12	3.25418e-11
LGALS7B	-2.12369	2.22349e-12	3.26547e-11
MYH11	-1.39769	2.22752e-12	3.26984e-11
PHLDA1	-1.06436	2.23433e-12	3.27678e-11
AQP5	-1.79775	2.23436e-12	3.27678e-11
ELF5	-1.87271	2.30863e-12	3.38091e-11
CPNE6	-2.10473	2.32396e-12	3.40176e-11
JPH2	-1.35885	2.33348e-12	3.41407e-11
AL732437.3	1.65292	2.37838e-12	3.47431e-11
AL603839.4	1.27511	2.39231e-12	3.49028e-11
TMEM40	-1.85205	2.4189e-12	3.52575e-11
AL121612.2	2.13127	2.42488e-12	3.53281e-11
AL022324.3	2.41537	2.47739e-12	3.60255e-11
KRT13	-2.91221	2.59297e-12	3.76532e-11
NKX2-2	3.24586	2.61356e-12	3.7912e-11
NBPF13P	1.87808	2.61343e-12	3.7912e-11
AC104237.2	-2.31298	2.63937e-12	3.82377e-11
PPM1E	1.38741	2.78917e-12	4.03513e-11
CENPF	1.32176	2.7952e-12	4.04197e-11
TDGF1P5	2.71083	2.83764e-12	4.0976e-11
AC010168.2	1.32899	2.91825e-12	4.2101e-11
AC024937.3	1.70361	2.95999e-12	4.26041e-11
FAT2	-1.59057	3.00103e-12	4.31748e-11
MIR4477B	-1.52629	3.10777e-12	4.46483e-11
CENPVL3	2.29249	3.13202e-12	4.49551e-11
SLC24A4	-1.29902	3.14034e-12	4.50336e-11
SDC1	-1.16282	3.18435e-12	4.56429e-11
FAM163A	-2.09817	3.18667e-12	4.56551e-11
CYP11A1	-1.64009	3.20163e-12	4.58481e-11
KY	-1.79659	3.23949e-12	4.6369e-11
GRPR	2.10692	3.25817e-12	4.66148e-11
AC012653.2	-1.49041	3.26405e-12	4.66775e-11
FILIP1	-1.36363	3.31269e-12	4.73512e-11
C4A	1.5592	3.46553e-12	4.94668e-11
SLITRK3	-2.11456	3.475e-12	4.95565e-11
AC006963.1	-1.35989	3.49141e-12	4.97454e-11
SCARA5	-2.05032	3.55916e-12	5.0641e-11
COL17A1	-1.70791	3.60982e-12	5.13147e-11
MNX1-AS1	1.98366	3.69638e-12	5.24012e-11
MPZ	-1.6697	3.74262e-12	5.30317e-11
LINC01451	-1.55487	3.82777e-12	5.41648e-11
RIPK3	-1.04321	3.87782e-12	5.47731e-11
AL031009.1	1.25401	3.8875e-12	5.48848e-11
S1PR5	-1.44398	3.91655e-12	5.52698e-11
ISL2	-1.48447	3.9684e-12	5.59253e-11
ADRB3	-2.5956	3.97402e-12	5.5979e-11
KCNMB1	-1.28321	3.99874e-12	5.62762e-11
LINC00475	-1.20599	4.03052e-12	5.66977e-11
AP001652.1	2.18284	4.13701e-12	5.80116e-11
AL512363.1	-1.87585	4.13896e-12	5.80127e-11
SPATA3-AS1	2.03788	4.27281e-12	5.97538e-11
INSYN1-AS1	-1.90317	4.27218e-12	5.97538e-11
LINC00244	2.13558	4.34864e-12	6.07595e-11
AC092376.3	-1.26521	4.42169e-12	6.16969e-11
TNS1	-1.10783	4.44671e-12	6.20115e-11
KCNQ5	-1.2436	4.46365e-12	6.21985e-11
AC010343.3	2.40409	4.53193e-12	6.31216e-11
HCN4	-1.6039	4.58733e-12	6.38359e-11
AC090825.1	-1.1947	4.60845e-12	6.40724e-11
MAP3K8	-1.08351	4.69883e-12	6.52784e-11
ANGPTL1	-1.47575	4.71004e-12	6.53969e-11
MYL9	-1.31427	4.79342e-12	6.6495e-11
ITGB3	-1.08107	4.79757e-12	6.65228e-11
SLC10A5	1.27083	4.89662e-12	6.78356e-11
H4C4	1.6326	4.94472e-12	6.84104e-11
PRDM12	1.59269	4.96982e-12	6.8727e-11
HLA-DMB	1.68786	5.06575e-12	6.99912e-11
MIR22HG	-1.0245	5.15663e-12	7.12152e-11
AC009812.3	1.09208	5.21852e-12	7.191e-11
ARHGAP20	-1.1881	5.26734e-12	7.25504e-11
TULP1	-1.11321	5.29868e-12	7.29498e-11
CHST2	-1.17403	5.35297e-12	7.36644e-11
MCAM	-1.01896	5.38048e-12	7.39775e-11
GJC1	-1.03232	5.40064e-12	7.42217e-11
VGLL1	-1.83901	5.5835e-12	7.66669e-11
PGAP4	-1.27167	5.58772e-12	7.66909e-11
P2RX5	1.34293	5.61158e-12	7.69844e-11
AC008060.4	4.06119	5.63204e-12	7.72308e-11
FAM83C	-2.63914	5.7552e-12	7.88152e-11
PENK	-2.00458	5.755e-12	7.88152e-11
LINC02078	-1.45561	5.75244e-12	7.88152e-11
ARL14	-2.1655	5.79521e-12	7.92932e-11
FUT6	-3.10593	5.85366e-12	8.00224e-11
MST1R	-1.16408	6.04375e-12	8.24757e-11
AC108860.1	2.21607	6.07408e-12	8.28531e-11
ITGBL1	1.65818	6.18395e-12	8.42407e-11
GHRHR	1.85334	6.19584e-12	8.43657e-11
DPP6	-2.04864	6.30515e-12	8.57412e-11
CACHD1	-1.00801	6.30465e-12	8.57412e-11
ITPRIPL1	-1.27652	6.34144e-12	8.61592e-11
ANKRD35	-1.1119	6.36139e-12	8.63924e-11
JAM3	-1.07574	6.3772e-12	8.65314e-11
ANXA1	-1.01369	6.63724e-12	8.98634e-11
AL451042.2	-1.32979	6.65066e-12	8.99665e-11
DCSTAMP	1.64936	6.71276e-12	9.0767e-11
ITGB6	-1.47276	6.82137e-12	9.21955e-11
NXF3	-1.99481	6.83041e-12	9.22774e-11
NUDT8	1.50437	6.91805e-12	9.33396e-11
APOBEC3AP1	4.42778	7.06674e-12	9.52628e-11
AC008569.2	1.45141	7.16542e-12	9.64674e-11
DGCR5	1.32587	7.17668e-12	9.6577e-11
LINC02872	-1.05119	7.34273e-12	9.86833e-11
PDIA2	2.41273	7.35264e-12	9.87427e-11
SPOCK3	-1.30824	7.35352e-12	9.87427e-11
ZP1	1.78605	7.35949e-12	9.87802e-11
AC092718.2	1.60745	7.3947e-12	9.91241e-11
TMEM252	-1.60953	7.58401e-12	1.01574e-10
NCCRP1	-1.66445	7.60415e-12	1.018e-10
ARHGEF28	-1.03265	7.64063e-12	1.02244e-10
H4C11	1.43349	7.74329e-12	1.03529e-10
FOLH1B	2.39968	7.99939e-12	1.06769e-10
PCDHGA5	1.69504	8.09159e-12	1.07906e-10
LINC02343	1.26001	8.3128e-12	1.10761e-10
DLL3	1.77671	8.4798e-12	1.12793e-10
GDF10	-1.91955	8.47916e-12	1.12793e-10
AC007091.1	3.38647	8.54831e-12	1.13607e-10
SCGB1A1	-2.55443	8.56236e-12	1.13744e-10
EFHD1	-1.05558	8.67246e-12	1.15158e-10
LY6D	-2.57557	9.0586e-12	1.20028e-10
MIR1-1HG-AS1	-1.43704	9.09484e-12	1.20425e-10
COLEC10	-2.38935	9.11652e-12	1.20641e-10
MAK	1.24209	9.45134e-12	1.24806e-10
CRABP1	-2.30021	9.53516e-12	1.25859e-10
AC104088.1	-2.00873	9.60058e-12	1.26669e-10
KIF20A	1.32624	9.61471e-12	1.26801e-10
ZNF114	-1.23346	9.71653e-12	1.2809e-10
CCDC178	-1.41101	9.8507e-12	1.29748e-10
ATG9B	1.07194	1.0106e-11	1.32829e-10
RNY3P8	1.21729	1.01299e-11	1.33087e-10
SNHG18	-1.38367	1.03985e-11	1.36501e-10
EDNRA	-1.05247	1.05255e-11	1.38051e-10
NLRP8	1.69082	1.05402e-11	1.38185e-10
AC011388.1	1.04014	1.06523e-11	1.39596e-10
AC098679.5	2.5509	1.07196e-11	1.40418e-10
THBS4	1.57455	1.09118e-11	1.42695e-10
AC092811.1	-1.56658	1.09174e-11	1.42708e-10
IQGAP3	1.32496	1.09781e-11	1.43441e-10
CYP2J2	1.34001	1.14884e-11	1.49667e-10
STK33	-1.10656	1.15177e-11	1.49924e-10
SLC22A10	2.28611	1.1515e-11	1.49924e-10
PLCD4	-1.42647	1.15262e-11	1.49971e-10
DNAH8	2.10421	1.16618e-11	1.51608e-10
CYP2W1	-1.66532	1.16966e-11	1.51998e-10
AC026992.2	-2.11945	1.18139e-11	1.53457e-10
AC091196.1	2.39868	1.1827e-11	1.53563e-10
IGSF1	-1.78869	1.19813e-11	1.55437e-10
AC244093.1	2.01058	1.20108e-11	1.55689e-10
AC016877.3	-1.06586	1.20671e-11	1.56353e-10
CAVIN2	-1.04556	1.24053e-11	1.60534e-10
CLIP3	-1.08211	1.24331e-11	1.60827e-10
CCDC54	-1.29342	1.2544e-11	1.62058e-10
DMD	-1.13641	1.25424e-11	1.62058e-10
CERS3-AS1	-1.60643	1.26432e-11	1.63272e-10
CIART	-1.07769	1.28056e-11	1.65027e-10
AC018695.6	-1.71897	1.28755e-11	1.65859e-10
CLIC3	-1.13884	1.3137e-11	1.69017e-10
SPOCK1	1.12866	1.31704e-11	1.69376e-10
FOXL2	2.04172	1.33596e-11	1.71667e-10
AC004923.1	-1.36018	1.36596e-11	1.75449e-10
KIF4A	1.38501	1.3672e-11	1.75535e-10
AC092376.2	-1.23093	1.37848e-11	1.7679e-10
ECRG4	-1.37317	1.38516e-11	1.77548e-10
CD52	-1.32193	1.39572e-11	1.78827e-10
PCDHB11	1.49164	1.40873e-11	1.80271e-10
CRIP3	-1.36458	1.41795e-11	1.81301e-10
PTGES3P2	-1.16705	1.43607e-11	1.83392e-10
LINC01623	2.73081	1.44974e-11	1.84985e-10
FAM87A	1.98249	1.47191e-11	1.87583e-10
AL008721.1	2.83726	1.48732e-11	1.89469e-10
GCK	-1.12969	1.50196e-11	1.91098e-10
CCBE1	-1.58955	1.55959e-11	1.98106e-10
REEP1	-1.07608	1.57073e-11	1.99357e-10
AC005077.4	1.03278	1.6096e-11	2.04041e-10
ADCY5	-1.10367	1.63519e-11	2.07031e-10
MTDHP3	-1.99008	1.6545e-11	2.0922e-10
AC004846.1	-1.09182	1.66796e-11	2.1075e-10
ZNF98	-1.74485	1.67091e-11	2.10971e-10
AC108477.1	-1.38542	1.67107e-11	2.10971e-10
MEIS1	-1.00644	1.67179e-11	2.10976e-10
AC005538.3	2.11215	1.67441e-11	2.11221e-10
CSRNP3	-1.09041	1.67976e-11	2.11809e-10
ADAD2	-1.41071	1.7599e-11	2.21285e-10
AL441963.1	1.35823	1.77757e-11	2.23327e-10
DIO1	2.21979	1.77992e-11	2.23531e-10
CDC20P1	-1.24054	1.83714e-11	2.29972e-10
XG	-1.64696	1.83901e-11	2.30113e-10
AL079301.1	1.54559	1.84284e-11	2.305e-10
AL121821.2	-1.12732	1.85551e-11	2.31804e-10
AC244153.1	-1.21449	1.86976e-11	2.33491e-10
SORBS1	-1.18623	1.87078e-11	2.33524e-10
CERS3	-1.58257	1.89826e-11	2.36573e-10
AL023802.1	2.65708	1.90341e-11	2.37025e-10
SLC25A30-AS1	1.09643	1.90332e-11	2.37025e-10
PLEKHB1	1.03747	1.90464e-11	2.37083e-10
TOX3	1.22997	1.94366e-11	2.41746e-10
SAMD12-AS1	-1.5497	1.95771e-11	2.43202e-10
AL136456.1	2.20318	1.96234e-11	2.43678e-10
EDNRB	-1.31279	1.97194e-11	2.44605e-10
RAB40A	-1.17018	1.97217e-11	2.44605e-10
SKAP1	-1.17344	1.99354e-11	2.47158e-10
AL391335.1	-1.75676	1.99866e-11	2.47594e-10
GLRA4	-1.66844	2.00064e-11	2.47741e-10
CIBAR1P1	-1.17546	2.01939e-11	2.49863e-10
SEMA3A	-1.34438	2.06241e-11	2.54881e-10
AL596442.2	1.52584	2.07755e-11	2.56547e-10
PYGL	-1.13346	2.08911e-11	2.5777e-10
RPSAP47	1.70023	2.10145e-11	2.5919e-10
AC073257.1	1.36257	2.12116e-11	2.61518e-10
IL1A	-2.0006	2.14414e-11	2.64245e-10
OPTC	-1.64929	2.20451e-11	2.71254e-10
NTF3	-1.09135	2.23116e-11	2.74207e-10
AC022784.1	-2.0527	2.25043e-11	2.76357e-10
LRRC37A7P	-1.07773	2.26316e-11	2.77811e-10
ADAM2	2.50191	2.30995e-11	2.83329e-10
LINC00868	2.24702	2.35525e-11	2.88544e-10
MYOCD	-1.34689	2.38685e-11	2.92299e-10
CPB2	-1.84788	2.39442e-11	2.93111e-10
NMUR1	-1.22096	2.42151e-11	2.96193e-10
FLNC	-1.39159	2.43819e-11	2.97999e-10
CENPM	1.14863	2.46159e-11	3.00535e-10
TH	-2.53246	2.47351e-11	3.01841e-10
FAM83B	-1.63236	2.61094e-11	3.17861e-10
GS1-24F4.2	-1.4618	2.6207e-11	3.18923e-10
CLEC18B	1.34931	2.63581e-11	3.20637e-10
HMGCLL1	-1.63704	2.73588e-11	3.32419e-10
SPON1	-1.20987	2.73952e-11	3.32731e-10
CA9	-1.29903	2.76233e-11	3.3524e-10
DES	-1.41679	2.87235e-11	3.47911e-10
FABP5P7	2.47747	2.91138e-11	3.52501e-10
APLN	1.3041	2.96068e-11	3.5819e-10
AC068533.3	1.48307	2.97247e-11	3.59476e-10
AC012085.2	-1.41951	2.9977e-11	3.61963e-10
MIPEP	1.51948	3.03923e-11	3.66836e-10
LINC02351	-1.76777	3.04137e-11	3.66951e-10
AC026402.2	-2.29475	3.08479e-11	3.719e-10
SVOPL	-1.40704	3.10514e-11	3.74063e-10
BEAN1	1.00732	3.12323e-11	3.7595e-10
C1QL4	-2.01393	3.15655e-11	3.79814e-10
AC022730.4	-2.28938	3.17513e-11	3.81902e-10
LONRF3	-1.04853	3.18162e-11	3.82386e-10
AL844170.1	1.76101	3.29372e-11	3.95094e-10
AP000437.1	1.21509	3.32488e-11	3.98523e-10
AMPH	-1.01789	3.34669e-11	4.00673e-10
AL161910.1	1.44913	3.34973e-11	4.00883e-10
KCNMA1	-1.04328	3.45738e-11	4.1281e-10
RPL4P1	-1.7248	3.49627e-11	4.17133e-10
GLIS1	-1.27987	3.51404e-11	4.19092e-10
EFS	-1.19161	3.55148e-11	4.23069e-10
AL589182.1	1.93317	3.549e-11	4.23069e-10
AC008180.3	2.24408	3.5514e-11	4.23069e-10
XACT	2.1924	3.56536e-11	4.24429e-10
AC114284.1	1.75625	3.56563e-11	4.24429e-10
ILF2P1	2.65548	3.5826e-11	4.26122e-10
CCDC78	1.48859	3.60465e-11	4.28581e-10
PAQR6	1.21678	3.65434e-11	4.3412e-10
NDP	-1.48515	3.77658e-11	4.4765e-10
PLIN4	-1.13293	3.78178e-11	4.48095e-10
AC011525.1	2.43373	3.8039e-11	4.50544e-10
AC019197.1	1.32327	3.82742e-11	4.53157e-10
TNK2-AS1	1.31224	3.83708e-11	4.54128e-10
RPSAP1	1.77799	3.86849e-11	4.57496e-10
OR13G1	2.75331	3.93286e-11	4.64225e-10
BEST4	-1.09092	3.95222e-11	4.66332e-10
UPK3B	-1.16841	3.99447e-11	4.70781e-10
PTPRN2	1.05469	4.03809e-11	4.7574e-10
ACP4	1.21479	4.05353e-11	4.77378e-10
AC004890.3	1.34233	4.07366e-11	4.79385e-10
AC044781.1	2.30558	4.07824e-11	4.79742e-10
KRT19	-1.23208	4.3408e-11	5.09276e-10
FGFR2	-1.37404	4.34728e-11	5.09844e-10
AL157838.1	1.29041	4.36156e-11	5.11326e-10
AC003986.3	2.6465	4.37478e-11	5.12682e-10
MAEL	-1.41437	4.44616e-11	5.19788e-10
F5	1.81414	4.44715e-11	5.19788e-10
NEIL3	1.49534	4.47981e-11	5.22891e-10
HAPLN2	-1.20962	4.53819e-11	5.29319e-10
RGS7	-1.90034	4.53943e-11	5.29319e-10
AC093890.1	-1.15596	4.54063e-11	5.29319e-10
VAX1	3.72951	4.55835e-11	5.31186e-10
HMGA2	-2.05381	4.64999e-11	5.41211e-10
PCAT5	3.40364	4.65136e-11	5.41211e-10
AC007920.2	-1.24673	4.71892e-11	5.48661e-10
LINC01948	-1.23624	4.74844e-11	5.51679e-10
NRP2	-1.03388	4.79107e-11	5.56008e-10
ANK2	-1.1324	4.78983e-11	5.56008e-10
AC100774.1	2.03849	4.81485e-11	5.58141e-10
PGM5-AS1	-1.78446	5.06288e-11	5.8558e-10
LINC02739	-1.02351	5.11541e-11	5.91436e-10
FOXM1	1.10219	5.25969e-11	6.07439e-10
AC069148.1	-1.10309	5.29339e-11	6.10875e-10
AL662890.1	1.79847	5.34221e-11	6.16051e-10
LHFPL3-AS2	-1.759	5.35672e-11	6.17495e-10
TMSB15A	1.23239	5.39922e-11	6.22163e-10
GSTM5	-1.21964	5.41743e-11	6.23798e-10
SLC2A5	-1.78224	5.44912e-11	6.26983e-10
ADGRG6	-1.28207	5.53122e-11	6.36193e-10
AC105339.2	1.25848	5.56393e-11	6.39335e-10
AC108704.2	1.3495	5.56472e-11	6.39335e-10
AL157702.2	2.53385	5.6988e-11	6.54013e-10
TPSG1	-1.19381	5.72369e-11	6.56384e-10
ITIH5	-1.01222	5.73305e-11	6.57215e-10
EVPLL	-1.96198	5.84062e-11	6.69299e-10
HMMR	1.21948	5.92101e-11	6.7776e-10
PEX10	1.32157	5.95511e-11	6.81161e-10
OR52I2	1.88952	6.01164e-11	6.87121e-10
GJB3	-1.53836	6.05252e-11	6.91283e-10
AC004554.1	-1.34257	6.17097e-11	7.03518e-10
AC027449.1	-1.67582	6.22696e-11	7.0938e-10
AC084757.3	-1.14947	6.28074e-11	7.14896e-10
DCDC2C	1.27493	6.28514e-11	7.14958e-10
OR51F1	2.94467	6.30297e-11	7.16724e-10
CYP4A22-AS1	1.22666	6.31144e-11	7.17423e-10
AL160412.1	-1.56054	6.33912e-11	7.20306e-10
ITGA2B	-1.02697	6.71929e-11	7.62666e-10
AC112206.3	-2.14084	6.79333e-11	7.70507e-10
P2RX1	-1.43101	6.80783e-11	7.71869e-10
ACSS3	-1.03638	6.82563e-11	7.73604e-10
BUD13P1	1.52899	6.88851e-11	7.80446e-10
CCNB2	1.00173	6.97123e-11	7.8953e-10
BIRC5	1.29364	7.00936e-11	7.93559e-10
CYP2B7P	-1.23577	7.0536e-11	7.97404e-10
AC078993.1	1.99703	7.11105e-11	8.03313e-10
CARTPT	-2.33866	7.25414e-11	8.18584e-10
LINC02057	-2.22825	7.25832e-11	8.18757e-10
ANXA8	-1.75704	7.59033e-11	8.53418e-10
ARSF	-1.96664	7.61802e-11	8.5622e-10
DYTN	3.63408	7.73753e-11	8.68708e-10
PTPRH	-1.56909	7.82385e-11	8.78082e-10
NTF4	-1.55278	7.87254e-11	8.82908e-10
PLCL1	-1.23865	7.99354e-11	8.95831e-10
GAS1	-1.20374	8.0007e-11	8.96309e-10
RNF175	-1.13121	8.05294e-11	9.01511e-10
OR7E38P	1.31553	8.07016e-11	9.03113e-10
UBE2R2-AS1	1.20842	8.13872e-11	9.10129e-10
ROR2	-1.11308	8.17734e-11	9.13789e-10
GTSE1	1.22949	8.38226e-11	9.36351e-10
MYBL2	1.41012	8.46015e-11	9.44032e-10
COX5BP6	1.00588	8.47246e-11	9.45066e-10
MSL3P1	1.09816	8.49537e-11	9.47281e-10
DLGAP1-AS3	-2.32255	8.54272e-11	9.52218e-10
PLA2G2A	2.11106	8.61194e-11	9.5959e-10
RN7SL12P	2.3019	8.69576e-11	9.68234e-10
AC131280.1	3.01518	8.88083e-11	9.87423e-10
PKD1L3	1.6811	8.97088e-11	9.96721e-10
FGF10	-1.33081	9.10666e-11	1.01036e-09
SLC6A21P	1.57052	9.12997e-11	1.01258e-09
ATP11A	1.14168	9.13801e-11	1.01311e-09
ZNF711	-1.0826	9.22658e-11	1.0222e-09
AL513217.1	-1.25945	9.38119e-11	1.03748e-09
AC097467.3	1.92678	9.5662e-11	1.05719e-09
KRT8P49	1.62028	9.70912e-11	1.07222e-09
TBX1	1.36276	9.77108e-11	1.07835e-09
LINC01731	-2.29084	9.85101e-11	1.08596e-09
LINC02147	-1.4254	9.9489e-11	1.09558e-09
AC005100.2	3.22907	1.02523e-10	1.12859e-09
TEX26	-1.48109	1.04564e-10	1.14917e-09
LINC00940	1.70698	1.06592e-10	1.17089e-09
LINC00853	1.09047	1.07382e-10	1.17832e-09
DLGAP5	1.27749	1.07632e-10	1.18064e-09
RNU6-1161P	-1.84801	1.07744e-10	1.18116e-09
BX284668.2	-1.5351	1.08598e-10	1.18997e-09
LINC02412	1.41745	1.09451e-10	1.1989e-09
KBTBD13	-1.66056	1.09912e-10	1.20352e-09
MNX1-AS2	1.99068	1.10009e-10	1.20416e-09
AC010727.1	2.54231	1.11124e-10	1.21508e-09
AP000842.3	1.6449	1.11229e-10	1.2158e-09
LINC01550	-1.22762	1.1458e-10	1.25067e-09
SYT10	-1.70166	1.16967e-10	1.27583e-09
RGS11	1.08783	1.17275e-10	1.27829e-09
S100A5	-1.28319	1.17562e-10	1.28097e-09
LEF1-AS1	1.33731	1.1836e-10	1.28875e-09
CAPNS2	-2.24016	1.19314e-10	1.29732e-09
THOC7-AS1	2.46322	1.20158e-10	1.30604e-09
AC138904.1	1.26295	1.20955e-10	1.31378e-09
S100B	-1.45232	1.21062e-10	1.31448e-09
LINC00308	3.21535	1.21278e-10	1.31637e-09
SLC7A11-AS1	1.87939	1.21827e-10	1.32186e-09
MAPK8IP2	1.01619	1.22694e-10	1.3308e-09
PCDHB16	1.41862	1.24832e-10	1.35117e-09
LINC02635	-1.00445	1.25306e-10	1.35582e-09
CPA6	-1.72151	1.26068e-10	1.36264e-09
CLIC6	-1.14434	1.27882e-10	1.38081e-09
AL136524.1	2.20545	1.28067e-10	1.38232e-09
DNASE1L3	-1.17298	1.28827e-10	1.38908e-09
AC022915.2	-1.71427	1.29338e-10	1.3941e-09
AC092718.8	1.17712	1.32156e-10	1.422e-09
Z83313.1	2.30509	1.32419e-10	1.42434e-09
HEPH	-1.02977	1.33124e-10	1.43143e-09
KRT16P2	-2.2826	1.33777e-10	1.43646e-09
FBXO2	-1.07882	1.34223e-10	1.44025e-09
SLC24A2	2.15738	1.35298e-10	1.45129e-09
INKA2-AS1	-1.30985	1.35664e-10	1.45471e-09
CCDC154	1.03585	1.36535e-10	1.46304e-09
AL445187.1	1.3334	1.37836e-10	1.47444e-09
SLC47A1	-1.05949	1.38091e-10	1.47665e-09
RNF165	-1.22955	1.38706e-10	1.48272e-09
WFDC1	-1.15184	1.39076e-10	1.48514e-09
AL096865.1	-1.31392	1.39042e-10	1.48514e-09
AC079313.2	-1.57769	1.39187e-10	1.48581e-09
PPP1R14C	-1.39981	1.40968e-10	1.50297e-09
AC106798.1	-2.09199	1.40988e-10	1.50297e-09
LINC02489	1.09257	1.42576e-10	1.51834e-09
AC091544.4	1.35803	1.43009e-10	1.52033e-09
SFRP4	1.45329	1.43122e-10	1.52102e-09
SST	-3.0777	1.44172e-10	1.5306e-09
AC010643.1	1.41293	1.45718e-10	1.54596e-09
LINC00462	-1.68269	1.4905e-10	1.57861e-09
SLC4A4	1.31066	1.49733e-10	1.58476e-09
AC020659.1	-1.6312	1.49955e-10	1.58657e-09
SYNC	-1.07435	1.50651e-10	1.59295e-09
AC147067.2	1.84607	1.50713e-10	1.59295e-09
AKR1C2	-1.38467	1.52188e-10	1.60746e-09
AP005205.2	1.66722	1.52685e-10	1.61215e-09
AP000787.2	1.54897	1.53022e-10	1.61516e-09
C2	1.1089	1.53826e-10	1.62255e-09
AC009549.1	-1.05011	1.54742e-10	1.63166e-09
SNAI2	-1.20913	1.56682e-10	1.65098e-09
AC015910.1	-2.5352	1.57806e-10	1.66226e-09
ARMCX1	-1.13859	1.59508e-10	1.67848e-09
H2BC4	1.29983	1.59674e-10	1.67909e-09
AC023158.1	-2.14418	1.59987e-10	1.68181e-09
P2RX2	-1.46769	1.60394e-10	1.68552e-09
TRGVB	1.58004	1.64519e-10	1.72478e-09
AL591926.2	-1.46471	1.66337e-10	1.74207e-09
AL121790.2	1.08697	1.70066e-10	1.78053e-09
LRRN1	1.57071	1.75424e-10	1.83353e-09
PCDHGB2	1.32429	1.77635e-10	1.8554e-09
AL158055.1	-1.10466	1.78128e-10	1.85992e-09
MICAL2	1.00061	1.79966e-10	1.87847e-09
RGMB-AS1	1.10629	1.8025e-10	1.88081e-09
AC116353.6	-1.16807	1.85057e-10	1.93031e-09
AF165147.1	-1.41444	1.87583e-10	1.95534e-09
AC110048.1	-1.53619	1.89693e-10	1.97602e-09
THBS4-AS1	1.03413	1.9011e-10	1.97927e-09
AC099518.1	1.16554	1.90214e-10	1.97945e-09
HCN2	1.16524	1.90655e-10	1.98338e-09
AL354707.1	1.54403	1.93812e-10	2.01419e-09
SFTPA2	1.88752	1.95926e-10	2.03548e-09
SRMS	1.45568	1.96854e-10	2.04443e-09
POMC	-1.29532	1.98424e-10	2.06005e-09
KANK4	-1.34891	1.98646e-10	2.06166e-09
SLCO1A2	2.30885	1.99152e-10	2.06622e-09
SYT9	-1.53887	2.02814e-10	2.10071e-09
RBFOX3	-1.53764	2.04394e-10	2.11566e-09
GMNC	2.06774	2.04694e-10	2.11806e-09
AC139453.2	-1.66065	2.05083e-10	2.12137e-09
LINC01187	-2.80682	2.10771e-10	2.17803e-09
ITGB4	-1.06901	2.1119e-10	2.18164e-09
PGR	-1.10695	2.11434e-10	2.18344e-09
GGT6	-1.44612	2.15449e-10	2.22416e-09
AC138123.2	1.9633	2.19383e-10	2.26251e-09
PAPPA2	-1.37637	2.21716e-10	2.28429e-09
BATF	-1.22245	2.23773e-10	2.30396e-09
AL354824.2	-1.94737	2.24836e-10	2.31336e-09
AC092376.1	-1.65765	2.27692e-10	2.33887e-09
DLK2	-1.27999	2.30562e-10	2.366e-09
CHRD	1.13501	2.32274e-10	2.382e-09
PICART1	-1.03214	2.3384e-10	2.3941e-09
IVL	-2.7396	2.34987e-10	2.40506e-09
AC121757.1	-1.35547	2.36493e-10	2.41887e-09
NCKAP5	1.05326	2.36864e-10	2.42186e-09
KRT2	1.52266	2.38293e-10	2.43487e-09
ZNF750	-1.38844	2.38584e-10	2.43625e-09
HABP2	2.21807	2.39255e-10	2.44229e-09
SLC6A17	1.64164	2.39756e-10	2.44659e-09
BRINP2	-1.87949	2.39928e-10	2.44755e-09
GLYATL1P2	2.34898	2.41272e-10	2.45965e-09
KCNH8	1.75713	2.41677e-10	2.46296e-09
RRM2	1.2245	2.42822e-10	2.47382e-09
CENPA	1.33818	2.45082e-10	2.49602e-09
NOG	-1.21742	2.46319e-10	2.50697e-09
TBX10	2.31285	2.46409e-10	2.50707e-09
DKK3	-1.01605	2.47322e-10	2.51554e-09
AC090515.4	-1.1636	2.4745e-10	2.51601e-09
TPRG1LP1	-1.929	2.5067e-10	2.54625e-09
RNF112	-1.36257	2.5186e-10	2.5575e-09
AL365394.1	3.1836	2.52043e-10	2.55852e-09
DKK1	-1.73725	2.52777e-10	2.56429e-09
AL024474.2	2.42532	2.54666e-10	2.58092e-09
PRPH2	-1.14695	2.54909e-10	2.58255e-09
SLC8A2	-1.35165	2.55402e-10	2.5867e-09
LINC00702	-1.56318	2.57176e-10	2.60381e-09
AL031595.3	1.27212	2.58969e-10	2.62111e-09
TRPM2	1.34899	2.59157e-10	2.62161e-09
AMH	1.8361	2.60401e-10	2.63132e-09
AC107419.1	3.2938	2.63029e-10	2.657e-09
AC091544.2	1.64496	2.63447e-10	2.66036e-09
ADRA1A	-1.42563	2.65219e-10	2.67477e-09
CSDC2	-1.12072	2.66742e-10	2.68751e-09
MRPS31P5	1.20698	2.70378e-10	2.72237e-09
MELK	1.23989	2.76143e-10	2.77772e-09
ARMC3	1.90396	2.76717e-10	2.78259e-09
ANKRD34B	2.79118	2.79505e-10	2.80897e-09
Z69733.1	-1.09481	2.79522e-10	2.80897e-09
AC112206.4	-1.85364	2.83495e-10	2.84614e-09
AL391987.4	-1.62645	2.84794e-10	2.85733e-09
TPX2	1.16812	2.85461e-10	2.86309e-09
TPM2	-1.23864	2.87797e-10	2.88559e-09
SLC38A5	-1.04114	2.88491e-10	2.89162e-09
METTL24	-1.09048	2.89505e-10	2.90084e-09
KRT23	-1.76059	2.91505e-10	2.91994e-09
PRDM8	-1.46906	2.93246e-10	2.93549e-09
AC026803.3	1.40802	2.95578e-10	2.95787e-09
AC023051.1	1.8582	3.02985e-10	3.02517e-09
AC105398.1	-1.70304	3.05053e-10	3.04386e-09
PCDHB9	1.26046	3.12536e-10	3.11252e-09
ITGA5	-1.01744	3.23036e-10	3.21503e-09
S100A4	-1.10949	3.25539e-10	3.23726e-09
AC108673.2	1.12103	3.25768e-10	3.23807e-09
AC010624.4	2.63881	3.26143e-10	3.24076e-09
AC018695.9	-1.36105	3.36011e-10	3.3356e-09
INMT	-1.02511	3.38427e-10	3.35637e-09
APOBEC3D	-1.0812	3.41916e-10	3.38881e-09
GPRC6A	-2.73106	3.43829e-10	3.40558e-09
AL662864.1	1.68678	3.58258e-10	3.54398e-09
LINC01273	-1.16647	3.62563e-10	3.58314e-09
AJAP1	-1.23296	3.62969e-10	3.58601e-09
UNC5B-AS1	-1.52788	3.65661e-10	3.61145e-09
JAZF1-AS1	-1.28697	3.68889e-10	3.6387e-09
OR3D1P	2.48245	3.69668e-10	3.64523e-09
AC093591.3	-1.67083	3.79069e-10	3.73437e-09
TUBB4A	2.05431	3.86251e-10	3.8003e-09
ODAM	-2.00339	3.87215e-10	3.80858e-09
RXRG	-1.52444	3.90306e-10	3.83654e-09
NUTM2F	1.96886	3.93317e-10	3.86247e-09
ENPP7P11	-1.45959	3.9465e-10	3.87433e-09
DNAJC15	-1.13629	4.0173e-10	3.9401e-09
PRIMA1	-1.23059	4.04082e-10	3.95941e-09
SCUBE1	-1.15849	4.08491e-10	4.00135e-09
AC120498.4	-2.21153	4.08874e-10	4.00385e-09
AC107926.1	1.95663	4.11743e-10	4.02812e-09
HR	-1.01543	4.13144e-10	4.03928e-09
SERPINA1	-1.31326	4.13732e-10	4.04376e-09
AC112694.2	1.11091	4.22061e-10	4.12127e-09
MIR221	-2.04864	4.30275e-10	4.19884e-09
AC116312.1	1.17757	4.38706e-10	4.27708e-09
SEPTIN5	1.29128	4.41302e-10	4.30103e-09
RPL7AP31	1.18694	4.42202e-10	4.30845e-09
LINC01031	1.66245	4.42856e-10	4.31347e-09
CFD	-1.36845	4.45179e-10	4.33473e-09
H4-16	1.19169	4.58355e-10	4.44351e-09
ITPKA	-1.04736	4.71498e-10	4.56522e-09
HAAO	-1.04378	4.75128e-10	4.59879e-09
LINC01226	-1.64682	4.78168e-10	4.62547e-09
HSPA6	-1.89942	4.79183e-10	4.63265e-09
RPL10P19	1.04878	4.79209e-10	4.63265e-09
AL360093.1	1.60259	4.80066e-10	4.63949e-09
AC004947.2	1.52866	4.85641e-10	4.6919e-09
GEMIN8P1	2.3941	4.94306e-10	4.76524e-09
CYP4F30P	1.91646	5.03478e-10	4.85065e-09
GTF2IP7	1.00904	5.07009e-10	4.88315e-09
NXPE4	-2.53143	5.09362e-10	4.90277e-09
HAND2-AS1	-1.82681	5.13125e-10	4.93439e-09
CD300LG	-1.55978	5.24371e-10	5.03942e-09
FAM111B	1.20854	5.2749e-10	5.06625e-09
C8orf31	-1.08957	5.29653e-10	5.08545e-09
VSTM2L	1.43355	5.31275e-10	5.09945e-09
RIIAD1	-1.46012	5.34308e-10	5.12381e-09
LNC-LBCS	-1.16753	5.3903e-10	5.1659e-09
MORC1	-2.2721	5.50321e-10	5.2676e-09
LPA	-1.2899	5.5306e-10	5.29055e-09
NEXN	-1.08926	5.59714e-10	5.34432e-09
MAPK6P1	2.39997	5.60976e-10	5.35307e-09
LINC01346	-1.60381	5.60834e-10	5.35307e-09
UBTFL9	1.87213	5.6602e-10	5.39955e-09
SCNN1A	-1.17176	5.67985e-10	5.41663e-09
CDH4	-1.13492	5.71011e-10	5.44381e-09
ZNF804A	-1.20332	5.72273e-10	5.4525e-09
AC087763.1	1.43892	5.74163e-10	5.46883e-09
AL161457.1	-1.58845	5.8115e-10	5.53028e-09
ERN2	-2.10608	5.82752e-10	5.54212e-09
TTBK1	-1.06025	5.91794e-10	5.62467e-09
AC073525.1	2.11933	6.02366e-10	5.7164e-09
AC087457.1	-2.1257	6.03414e-10	5.72459e-09
AC073593.2	-1.12398	6.13061e-10	5.80901e-09
ALOX15	2.11443	6.13662e-10	5.81293e-09
[truncated: 2,367 more rows]
