# Supplementary material for: Identification of a prognostic biomarker predicting biochemical recurrence and construction of a novel nomogram for prostate cancer
Source: Front Oncol. 2023 Apr 3;13:1115718. doi: 10.3389/fonc.2023.1115718 (PMC10106702; doi:10.3389/fonc.2023.1115718)
Supplement: Supplementary file 7 [file Table_3.xlsx]

## Sheet: Sheet1
Supplementary Table S3. Top 5000 genes (MAD)
TCGA	GSE46602
GSTM1	PCAT4
CRISP3	ANPEP
NLRP2	RLN1
RLN1	NEFH
TGM4	F5
LINC00668	PCA3
AL353637.2	DLX1
VSTM2A	JCHAIN
COL2A1	ERG
PCGEM1	ATF3
PCAT4	CD38
TDRD1	HLA-DRB4
ANKRD34B	PCOTH
AL117329.1	CXCL14
LTF	SLC14A1
NPY	C15orf48
ANPEP	PIGR
SOX14	ACSM1
DNAH8-AS1	LUZP2
RPSAP53	SCUBE2
NBEAP1	MPPED2
B3GNT6	PCAT18
OLFM4	NPY
SERPINB11	DSC3
PSPHP1	PCGEM1
AC119673.2	ALOX15B
ALOX15	TMEM45B
FOLH1B	MUC6
AOC1	KLK11
KRT13	SERPINA3
ALOX15B	FOSB
ELFN1-AS1	MUC12
CD177	TRGV5
PSCA	HOXC6
AC023310.4	PCDHB2
ST8SIA6-AS1	OR51E1
SCHLAP1	INHBA
AC005336.3	PSCA
AC090796.1	TFCP2L1
LINC01518	SNAP91
CEACAM20	TMEM178A
ADAM2	SELE
AP005018.2	FMO5
BMP5	LSAMP
ORM1	HMGCS2
KCNC2	HLA-DQA1
ZIC5	DPT
NKAIN1	EGR3
ORM2	GDF15
CCK	MME
TRPM2-AS	PLA2G2A
ZIC2	MUC3B
DPYS	SPON2
ATP8A2	TP63
LINC01806	TENM1
TFF3	LRRN1
AC117453.1	LTF
FOSB	LINC01006
NEFH	RRM2
CHRM3	SMIM31
PIGR	MUC3A
SMIM32	FOS
PCA3	CPM
AL365357.1	PPM1K-DT
MTND4P12	COL4A6
SHISA9	PCDHB5
CYP4F8	TWIST1
NAP1L6P	GLYATL1
UGT2B4	CP
SIK1	SLAMF7
LINC02418	HMGN2P46
AC005336.2	VEGFA
ACTC1	NAT1
AP002498.1	CRISP3
PGC	CSTA
CD38	SFTPA2
LCN2	GP2
SRARP	SYT13
CYP4F2	VSIG2
SLC34A2	KIAA1210
COL10A1	FOLH1B
OR51E1	GNG4
FOXD1	ASPN
CST1	GLB1L3
AC108690.1	SH3GL1P2
INSM1	RCAN3
AL354984.2	ZNF385B
MUC4	PGM5-AS1
ADAM7	C3orf14
EEF1GP1	LINC01088
TBX4	SLC38A11
VGLL3	GMDS
IGHG4	CD177
AC073062.1	CLDN1
PKD1P2	SPRY4
PCAT14	SEMA6D
ADGRF1	ALDH1A2
AC069228.1	AMACR
CST2	CHRM3
NOC2LP1	BMP7
ACSM1	NPR3
TUSC8	TNFRSF19
KRT4	SCUBE3
IL5RA	SOCS3
SPINK1	SUPT3H
SLCO1A2	FOXQ1
AL359314.1	ST6GALNAC1
AC092535.5	MT1G
CKM	NCAPD3
PLA2G2A	SALL3
CFTR	PCDHGA4
MUC13	FAM3B
SLC45A2	SUSD4
DLX1	OR51E2
AC090877.2	SERPINA1
PI16	PEBP4
COMP	KCNN2
OR51C1P	KRT5
MUC2	TTC22
LINC00261	FAR2P2
FOXI1	VCAN
SLC7A4	HOXD10
UNC5A	STXBP6
AC007750.1	CYP4X1
SLC5A4-AS1	S100A2
CXCL17	PLEKHB1
SI	C11orf96
C12orf56	PRKCQ-AS1
SELE	KCNN4
SCGB1A1	AGTR1
AP000844.2	UCHL1
SERPINA11	EP300-AS1
IGHA1	IGKC
TPSD1	LYZ
AC016730.1	SP8
SLC44A5	SLC4A4
AC126177.3	KRT17
TMEFF2	NR4A2
CHIT1	COL9A2
SPON2	MT1H
IGHG1	NEK5
AL357139.2	BEND7
MT1G	SLC43A1
ABCC11	GSTM1
GSTA1	TGFB3
ERN2	AGR2
IGHA2	SNHG3
ERVH48-1	CCN1
SPESP1	CACNA1D
GP2	NELL2
AGR3	PRRT3-AS1
CYP24A1	BAMBI
PCDHA11	TOP2A
MSMB	ELOVL2
CLEC3A	PAK6
CXCL13	POSTN
PWP2	PAQR6
IGLV3-25	NSG1
DSCAM-AS1	PDK4
NKX6-1	GCNT1
IGHGP	ARLNC1
KRT15	SPATA6
NEFL	ST8SIA6-AS1
VSIG2	GREM1
AC100826.1	SFRP4
AC010624.1	ZNF727
PCDHA4	APBB1IP
KCNG3	PAX8-AS1
KCNH8	EML5
LINC01411	KRT19
IGHG2	RGS17
KCNQ2	GNMT
ARLNC1	PSLNR
KRT14	GSTM2
ERG	FAM53B-AS1
MUC12	GGT7
CLCA2	LOC389831
FOXL2	COL12A1
CADPS	SERPINE1
DLX6-AS1	NIPAL3
SHH	POTEM
IGHV1-2	DLGAP1
KLK12	MEG3
CDX2	ALDH3B2
SAA1	ARHGAP28
PTPRT	H2BC4
IGHD	GMNN
CLCA4	AFF3
AC006206.2	LINC00937
IGLV3-19	ADAMTS1
CBSL	HS6ST2
GRIN3A	GFRA1
LINC01019	COL8A1
RLN2	FZD8
AL512624.2	PLA1A
CEACAM5	FAR2P1
PTPN20	CCDC18-AS1
IGHM	PTGS2
EN2	RGN
TENM1	SMIM22
AC104365.1	EDN3
GPC5-AS1	BICD1
PRSS21	CYP3A5
PHGR1	CTHRC1
IGKV3-11	CGREF1
IGHG3	PTGDS
F5	SAMD12
CDO1	MTHFSD
IGHV3-23	LINC02562
ADARB2	LMNTD2-AS1
IGLV2-23	CCL2
SLC5A8	CLDN7
SLC26A3	MIR23AHG
KRT23	LINC00844
KLK11	ZNF655
ATOH1	ERICH5
IGHV4-39	FHL2
AL451127.1	DUXAP8
IGKV1-5	ABCA8
LINC02701	LEF1
PEBP4	PNPLA7
IGLC3	PPP1R1B
CHGA	CYP2J2
IGKC	EPPK1
OGDHL	PI15
UNC5D	PKIB
MICOS10P3	PRDM8
GLDC	ITGBL1
CPB1	SEMA4G
PAX1	PLAC4
FOXB2	PRIM2
IGLV3-21	PDE8B
C22orf42	MT1X
C15orf48	THBS4
UPK1A	PCSK6
NR4A3	DRAIC
JCHAIN	MT1E
WT1	CYP4F30P
HSD17B13	MAGI2
IL6	MT2A
RFPL2	NRK
CXCL2	ZNF204P
AC004947.1	LOC154761
DNAH8	PDE11A
WIF1	FOLH1
HCAR1	ZNF765
FABP5	BEX1
AL662890.1	CDH3
CSF3	PLG
KIAA1210	PABPC1L2B
IGHV1-3	ARMCX1
NXPE4	SAMD5
SLC26A4	ANG
VTCN1	LINC02754
IGLV1-44	RAB39B
LINC02820	MECOM
PTGFR	ELL3
CP	ECRG4
NPPC	KIF1A
IGKV3-20	MROH1
PGM5-AS1	FGD2
LINC01088	MYBPC1
LINC00920	SNTG2-AS1
S100P	TRIB3
CPNE6	RBP7
IGLV6-57	LPL
LINC02562	CTBP1-AS
KCNN4	KRT15
AMACR	MET
COX6CP1	MYRIP
IGLC2	FLT1
IGKV4-1	APOLD1
GMNC	MT1F
IGLV1-40	KHDRBS3
CHP2	FHDC1
OR51E2	BABAM2-AS1
IGKV3-15	ELAPOR2
IGHV1-18	LRCH2
FBLL1	BHLHE40
PCDH8	CDK6
AC254629.1	IKZF1
IGHV3-21	ZFP36
AC005062.1	CPLX3
FOXJ1	MYO6
TRGV9	EAF2
KRT7	FABP5
DACT2	GBP3
TMEM178A	LOC101928817
IGHV3-48	MUC1
AP001610.3	WIF1
SCGB3A1	LIN7A
AGTR1	TUBB2A
ELAVL2	ITM2A
PSG4	PLAAT3
IGHV2-5	SYT7
CCDC169	SH3RF2
SLPI	ENPP2
ATF3	PPP1R15A
GABRP	MSMB
PSLNR	TMEM107
CXCL1	CALHM6
ONECUT2	CHN2
NOL4	TRPM4
SLC14A1	SDC1
BEND3P1	LOC100507516
AL161729.2	FOXP4-AS1
IGLV3-1	UNC5D
LINC01036	CITED1
MSLN	MYOF
PLA2G4D	ZNF334
PCAT18	PAMR1
IGLV8-61	S1PR3
RHCG	H2AW
DAPL1	TMC5
FGFBP1	HOPX
CALCA	ATRNL1
SRMS	RAD51B
IGHV4-59	GALNT12
DIRAS2	SLC25A18
LINC00844	CD69
PGBD4P8	LYPD6B
LINC01358	MS4A8
FOXL2NB	SLC2A3
NKX2-1	PDE4B
IGLV2-11	ELF4
PI3	APOBEC3G
CPA6	LINC00537
P3H2	GLB1L2
GPR158	RAB27A
PPFIA2	CRAT
IGHV3-7	SLC4A11
SULT4A1	GPRC5A
IGHV5-51	MT1HL1
HMGCS2	MEGF6
B3GNT3	HLA-DMB
PROM1	PDPN
MT1M	SLC5A1
IGLV1-47	PCDH7
PIP	PRO1804
FGL1	REPS2
CENPVL3	PTN
SERPINA3	COL27A1
CDH7	MACIR
IGLV2-8	DUBR
ZNF385B	KCNK6
AL356274.2	JUNB
IGHV3-11	ALB
SEMG2	EFCAB13
B3GAT1-DT	CHRM1
PDE11A	NR4A1
IGHV3-30	CENPF
FAM3B	NEU1
PCDHB2	ZSCAN12
AC002511.1	RFPL2
CYP4F62P	DEPP1
USP32P1	ENTPD5
FOS	DRAM1
MDFI	MICAL2
MIR205HG	ACADL
IGHV4-34	HSD17B6
MNX1-AS1	PLA2G7
IGLV2-14	SLC16A14
LGR6	RNF207
ARX	ANKRD6
IGHV5-10-1	DNAH5
STMN2	C3
SERTM2	OLMALINC
SERPINB3	HOXC4
IGSF21	PNMA8A
PLP1	MAP2K6
IGLV3-10	MVK
NCAPD3	ZNF214
KCNJ3	ANO7
MS4A1	ISG20
CYP4B1	WIPF3
AL008723.2	MIR22HG
LIX1	CSRNP1
MNX1	SIM2
RPE65	SOCS2-AS1
CCN5	SLC25A20
SCGB1D2	AMIGO2
PCSEAT	PPM1E
AP005435.1	NTNG2
KRT5	ADD3
RHOXF1P1	B3GAT1
MMP7	FNIP2
TCERG1L	LPAR3
COL9A1	FAM234B
EDN3	PCOLCE2
ADAMTS4	PLA2G4C
EEF1A2	PTGS1
MMP26	LOC101926907
PAH	TNIK
SOHLH2	SERHL2
IGHV1-24	NR4A3
LINC01297	IRF1
EPHA5	CDC42EP5
BRSK2	ZDHHC8P1
DLX2	F3
AL589182.1	MIPEP
AC064875.1	TIPARP
SPAG6	UNC80
LRRC31	ZNF503-AS2
MT1E	MMP19
FADS2	SYTL2
STAC2	AURKA
PCDHB8	SLC7A11
MUC6	PRR16
H19	BNC2
MARCHF11	FAM222A
AL929601.3	FYB2
KCNJ6	CFB
TNS4	CD52
SLC2A5	DUOX1
FAM106A	NTM
MS4A8	FAM149A
NRG4	SNX22
KRT16	GSTM4
S100A14	LYPD6
IGHV3-15	SYNGR1
LY6K	MFSD4A
CARTPT	IFI6
AC021148.2	RGS1
GATD3A	LINC00663
AC011487.1	MCC
GCG	IGF1
ATP12A	GEM
HPGD	IFNLR1
SMIM22	SLC6A14
CXCL14	ERAP2
BPIFB2	SLC16A1
PCDHB5	KLF6
ADAMTS9-AS1	ANXA8
NPIPB15	TTC7B
NPR3	ZBTB21
SLC15A1	C5orf63
PI15	TBC1D30
DUOX2	EFNA5
STAC	BCL11A
WFDC2	TMEM38B
BPIFB1	IGLL3P
KCNH6	NBL1
LINC02469	ANXA2
ALOX12P2	LINC02724
ACTN2	PER1
CLSTN2	RGCC
CHI3L2	HGD
SLC22A31	SGK1
SLIT1	ITGB3
POTEH-AS1	CCN3
ARHGDIG	RELN
SLITRK4	TMSB15B
SLC38A4	CACNA2D1
ALX4	HCP5
EGR1	SMOC1
DEFB1	IL10RB-DT
AC002511.2	SLC15A2
GLB1L3	DIPK1B
PENK	LDLR
EGR3	ZNF577
FAR2P4	MOXD1
CRISP2	NUDT11
DLX6	AFAP1L2
CDRT15P9	KITLG
IGHV1-46	MIOS-DT
ADRA1D	NINL
CACNA1D	FOXF2
IGLC7	C2orf72
TP63	NDNF
ABO	EGR2
SNORD3A	F2RL1
CD8B2	BTBD11
LDLRAD1	ADAMTSL4
EBF2	SOBP
SYT13	EPB41L4A
AC006329.1	MIR570HG
SYT16	SH3RF3
AC018629.1	RBM24
CCDC144A	SFMBT2
CAPNS2	CXCL12
EIF5AL1	CDKN1A
SCG2	NOSTRIN
IGKV1-9	SCNN1A
ALDH3B2	RORB
IGKV1-17	PSMD6-AS2
GRPR	RHOJ
RBFOX3	TCEAL2
LINC01310	INSIG1
AP006748.1	THEG5
KLHDC7A	SLITRK6
LINC02009	CELSR1
IGHV1-69D	GBP1
SFRP5	NTN4
TRG-AS1	RAB6B
SLC38A11	CD37
WFDC12	ANTXR2
CACNG4	ITGA8
AC007906.2	EOLA1-DT
KRT6A	OAS2
VSNL1	PSMB8-AS1
DDX43	STING1
MYOC	FAS
SERPINB5	CFD
PCDHB11	TNFRSF21
PHYHD1	CFAP69
MME	ESR1
NPY4R	ANOS1
SOCS3	BEND4
DSG3	TPSAB1
KIAA0087	H4C8
IGHV4-4	SDK1
APOF	PPARGC1A
AC009119.1	ACER3
NKX2-3	MALL
OPRK1	CRACDL
IGLV4-69	HLA-DMA
PITX2	PLCL1
C19orf81	GADD45G
ZNF727	PLAC8L1
FAR2P3	SLC41A2
LRRN1	CCDC160
TUBB4A	EBP
DUOXA1	CLDN8
ANKRD1	THBS1
FOXD3-AS1	LAYN
CERNA2	CDK19
TSPAN19	ARHGAP8
SCNN1G	AHNAK2
GCSAML	CCR1
PROK1	EPHX2
ADPGK-AS1	PRR4
ZNF560	TVP23C
ELF5	BST2
AC073525.1	GHR
POPDC3	LOC114224
PRAME	IFI35
ST6GALNAC5	BHLHE41
COL9A2	KIAA1549
TCN1	TOX3
GDA	EGR1
RPS4Y2	RABEP2
TRIM29	SLC29A4
KRT17	FKBP1B
SSTR5-AS1	CADM1
GALNT13	AADAT
IGHV3-49	ACSS3
SLITRK3	ASS1
ARHGAP40	LGALS3BP
IGHV3-33	IFI44
MMP10	CPAMD8
KC6	ZNF440
ACTA1	WNK4
SEMG1	OBSCN
SYT1	MAD2L1
MT1L	TMLHE
BEX1	TNFAIP3
MISP	GPC4
WNT2	CKS2
IGKV1-16	CENPN
FAM83E	SERPINF1
C3orf14	LGALS3
GRASLND	N4BP2L1
COL17A1	BCAS1
AC144450.1	TUBBP5
TRGC2	JAG2
IP6K3	ELL
FAM3D	ZNF595
DNASE2B	ST20-AS1
APOL4	ANLN
S100A2	SEMA3F
GRAMD4P2	HSD17B11
IGKV1-27	CRISPLD2
GSTT2B	ATP11A
LINC01896	PLVAP
LAMB3	AMT
TMPRSS4	TMEM121B
AC005537.1	COTL1
LRG1	CYP2U1
GAPDHP1	ZNF589
RPS17P8	C1QC
SLC25A48	CDC42BPG
PCDHB16	YIF1B
GJB5	HERC6
TDO2	BIRC5
SLCO1B3	ANKRD13D
ZNF350-AS1	ETV5
PLA1A	PAPPA
POTEG	SERPINI1
MFAP5	VAMP1
CD177P1	PTK7
IGKV1-6	MYCL
AC133919.2	LINC01213
HLA-DQA2	GPX3
REG4	TTLL7
HSD17B6	ARG2
AL627309.6	RPL22L1
SERPINB4	ID4
TFPI2	THSD4
AC115837.1	OGN
AC091230.1	PARP6
LINC02188	CUTALP
CEACAM22P	HLA-DQB1
SMIM31	MID1
GPX2	MB
RET	STC1
CLDN10	KCNJ2
SLC39A2	PCDHB16
GJA3	FAM43A
TTR	PLAT
LY6D	CDCP1
GSTA9P	CYYR1
LUZP2	RALGAPA2
HS6ST2	GTF2H2B
SARDH	EFS
FRG1JP	GAS1
PDZK1IP1	PLIN2
DKK1	MCM3AP-AS1
CDC42EP5	ZNF615
KLF2P1	FMOD
H4C5	TRAM1L1
PRR16	LAT
GATA5	PBOV1
KLK15	PLAGL1
DPT	CARMN
TMEM132D	MAPK13
MNX1-AS2	SH3BGR
AC022148.1	ANXA1
LRAT	TENM2
PIK3C2G	CRYAB
CAPN6	KDR
POF1B	LRRN4CL
HMGN2P46	BTG2
COL22A1	PTPRD
BNIP3P18	H3C11
FGF12	TNFAIP8
H2BC9	PIK3AP1
ERAP2	KLF4
SSTR1	NAV3
AC040174.1	BACE2
PLA2G2D	PTP4A3
TMEM35A	DLG4
KL	CAMK2B
NPIPB2	HSPA1B
SCIN	LDLRAD4
MXRA5Y	APCDD1
EML6	SPON1
OR51H2P	HPGD
KY	SPRY1
SV2B	TNC
PCSK1N	CBLL1-AS1
IGHV4-31	BEX5
PLPPR1	PGM5
LSAMP	PCDH10
IGLV7-46	SLC2A12
AC141930.1	SYCE1L
CCL18	SHISA6
NOP56P1	GSTM3
IGLV3-9	RMST
AK5	DDIT4
LINC01291	VWA5A
C4B	PRKAG2-AS1
HS6ST3	RSPH1
RARRES1	PRMT6
SPIB	THNSL2
AL512310.7	NRP1
IGLV10-54	MAFF
PCOTH	MYB
SALL3	CMPK2
AC093525.6	SCLT1
PGM5	TRIM29
AC005336.1	DCLK1
TMEM26	PARM1
U95743.1	GXYLT2
SFTPA2	TRIM22
ANGPTL7	NKILA
AC147067.2	SLC27A2
DDC	ARL4C
TMEM45B	DPY19L2
IGKV2-30	NAV2
HAPLN1	ISG15
TBX10	CNTNAP2
FOSL1	ANGPT1
ITGBL1	DANCR
WNT3A	MYH3
IGHV3-64D	MAPT
MATK	ARHGAP33
VGLL1	HHIP
SRD5A2	KCNK1
IGKV1-12	NR3C1
TRPM2	PDLIM3
CHST9	RASSF9
JPH4	GSTT1
CHI3L1	PSMB8
ATP1A2	AUTS2
NRCAM	DNAJC15
TBX5	LINC01355
BRINP3	CNKSR2
TF	CEBPD
AL627309.7	HTATSF1P2
MYBPC1	CD53
SCARA5	PYROXD2
SFRP4	PSAT1
ZFP36	GJB2
PCAT5	CCL5
CDH22	SPRYD7
GATA3	TENT5C
MUC16	PIGW
LSAMP-AS1	FLNC
PCDHGA10	LINC00665
GAL	AK5
VSTM2L	MEST
CECR7	IGFBP3
RDH16	SRD5A2
B3GALT5	CD83
PTGS2	FYN
MPZ	SIMC1
FAT2	FERMT1
SLC5A1	NAALADL2
AREG	BIRC3
MEX3A	NFKBIZ
LRRC7	ZNF551
CLVS2	TMEM252
THBS4	ARHGAP9
NOS1	SLC25A25-AS1
AC010624.3	CLGN
SERPINE1	ACAD8
GRAMD4P3	FRAS1
SAA2	ARHGEF26-AS1
AP000547.3	ADRB1
IGSF1	SERTAD1
CYP27A1	ADRA1A
PRDM8	CRISPLD1
AF165147.1	GAA
AC141930.2	LOXL1-AS1
FOLH1	IL7R
AC098850.3	ABTB2
AC009315.1	OLFM4
IGKV2-24	DAPK1
NLRP12	CHST15
CDH19	DOCK10
LINC00939	REV3L
GLYATL1	CYP27A1
ESM1	ATP1A2
SNTN	TMEM144
COL11A1	LNX1
SH3GL2	LRRC8E
SNHG18	QPCT
PAX8	ST3GAL5
CXCL5	RNASE4
CPNE7	SNHG11
FAM83B	CHRNA2
DDX11L2	GPR160
AP000851.1	PAN3-AS1
C2CD4B	ELMO3
SNAP91	PCDHB14
RSPO2	MCCC2
SYT4	CD93
NPY4R2	AJUBA
AC018865.2	LOC153684
AL161630.1	PCTP
IGHV6-1	CYP1B1
LINC00960	ELOVL6
CEACAM6	MUC4
SHISA2	TUB
POTEH	TPTE2P5
PAGE4	SMYD3
SLC6A14	SCN7A
MUC3A	LINC01146
SEMA4G	GUSBP1
AL033523.1	TNFSF15
FIRRE	NRIP2
DMBT1	C3orf70
AGT	SMOC2
LINC01687	RTN1
SLC22A3	XKR6
TMEM40	ARHGAP25
PTPRZ1	NUP210
F3	FRZB
C4A	CA13
LINC02492	PTGIS
RYR2	ANKRD29
ZIC3	CEACAM1
L1CAM	CCDC183
CU638689.4	RECQL4
KLK14	GALNT7-DT
TMEM105	TSC22D1-AS1
CADM2	TSPYL2
ATF7IP2	RASD1
DNER	BCL6
HSPB8	GAS7
BCHE	LIPH
CDH2	ADGRF5
C2CD4A	SLC24A3
PCDHA10	FPR3
KCNJ15	OXR1
AC139783.1	RND3
AC068774.1	GOLGA8A
BMP3	BMS1P2
PRIM2	BMP8B
STAP1	RFPL3
SLC6A19	STON2
PTK6	IER2
EPHA6	GJB1
GRIK1	HSPB1
GREM1	ABCC9
CHGB	LAMA3
RPL23AP61	B3GNT5
NAT1	LMCD1
PAX8-AS1	PAGE4
CCDC141	FAM189A2
SEMA3D	GAREM1
ACP3	RERG
TMEM252	GPR183
BEX5	TRIB1
AL021395.1	RARRES1
AL450345.2	ARHGEF26
AC093001.1	GPRC5B
AC108448.3	BASP1
CCL2	SLC39A10
HAGLROS	SLC22A3
NCAM1	ZKSCAN7
CAPN8	SGCD
SOX10	FABP3
GGT6	AGMAT
SPTSSB	ALDH2
ACTG2	EFCAB12
GABRE	WHRN
AC026391.1	CD55
MIPEP	ZBED1
PEG10	SNAI2
CCBE1	HOTTIP
MT1F	ALOX5
TRPC7-AS1	SEL1L3
KCNN2	EFEMP1
LMAN1L	HSPB6
LINC01139	PYGL
CGA	TM4SF18
MMP9	GREB1
ANXA8	GSTO2
LPAR3	SNCAIP
GALNT12	ESRRG
MUC5AC	MEIS2
CXCL8	DNAJB4
KRTAP13-2	PVT1
B3GAT1	IRX4
LDB3	GMFG
NUPR2	ATP10D
TMPRSS11E	PLA2R1
HADHAP1	MYC
MAG	TMEM79
VEGFA	ZDHHC4
KLK1	XK
AL138778.1	SYT11
CYP4F12	GPAT3
SLC4A4	SCML1
SDK1	KLF5
PDK4	RRN3P3
AC005829.2	LINC00472
OR2L13	PRRG4
FOLR1	ACAA2
AP002800.1	GUCY1B1
CAPN9	SETD9
NUTM2E	ASAP3
MMP12	ARAP2
SCNN1B	DEF6
FLRT3	ZFP1
CD79A	METTL7A
RFX6	CFAP70
SP8	JAK3
PCP4	SH3RF1
PDIA2	EME2
AFF3	RHOBTB1
AC006033.1	ABLIM3
VWDE	MCOLN2
SMOC1	ACSL5
CCL19	RITA1
AC020916.1	BTG3
FOXD3	PTPRC
SERPINA4	KIRREL1
AC092691.1	FECH
DSC3	MFSD4B
FEV	TMEM131L
PCP4L1	DNAH1
SYNM	PLOD2
C2orf72	CMIP
SCUBE2	ASRGL1
IGLV4-60	LAMP5
LINC01876	CRACR2A
P2RX1	PAK1IP1
CCL3L3	EPHA3
MUC15	GABRB3
TFF1	GPM6B
ADRA1A	PTGER4
MUC5B	CD109
CACNA1B	CNTLN
AL449403.2	THBS2
EGR2	RHOU
TRPC7	ESRP2
AC010624.4	RAPGEF4
SCGN	TLE2
LINC01723	ACTG2
TAFA5	SLC25A43
GJB3	RNF43
ST8SIA6	UBA7
CHRDL2	SRD5A3
LINC01193	IFITM1
MYOCD	HCLS1
AP000842.3	APOF
AC006033.2	SYNE4
SGK1	ZDHHC23
BMPER	ZNF487
SYNPR-AS1	CHRDL1
HDGFP1	PRLR
CYP4F30P	MXRA5
POTEM	TRIM68
ZNF812P	PALD1
PCSK2	C2
MT1H	MIR29B2CHG
MESP1	LENG8
DLK2	CDH7
ASCL2	CLDN3
IGHV2-70	BDH2
CTSG	FANK1
CES5AP1	SNX7
AC104407.1	TSPAN1
LINC01210	GCNT2
TFCP2L1	DAB2IP
AC016885.2	MFAP4
AC005064.1	TLCD1
SNTG2-AS1	GZMA
CA8	VWF
FUT9	LIN37
U91319.1	COL4A5
CRABP2	TRPM8
AL133370.1	GOLGA8IP
PDE1C	FYB1
NR4A2	DGKA
IGHV3-53	SLCO5A1
POTEI	C9orf152
OTX1	TIGD1
ALOXE3P1	PMAIP1
TPO	PLXNC1
THBS2	SLC13A3
AL136524.1	PROM2
H2BC7	RPS6KC1
KANK4	TMTC4
AC100756.3	MR1
AL157702.2	ESAM
CXCL3	NAB1
KRT80	HERC5
PTN	YEATS4
RPL7P16	CHROMR
DES	ZNF614
AC009478.1	LBH
MIR646HG	SLC40A1
AC010735.2	TCIM
AC244258.1	NTAN1
DACH2	AZGP1
SLITRK2	MAP2
KRT7-AS	LRMDA
KCNMB2	COL7A1
FAM240C	THSD7A
SOSTDC1	PPP1R3C
EPHA5-AS1	FJX1
KCNK3	FUT1
CT62	PDE3B
PCDHA2	PPFIBP2
NSG1	PCDHB4
GNMT	HYMAI
DAB1	TJP3
PRLR	PTMAP11
NTF4	ZNF789
TG	GNPTAB
DUOX1	SYBU
IGLV5-45	LOC100505915
LINC02542	SOX5
SLC27A6	STXBP1
RNU6-848P	TRAF3IP2
LGSN	ZNF511
AL031777.1	IL13RA2
GPX1P1	RBMXL1
NUDT8	TTTY14
IL1B	SPRING1
FFAR2	LYST
AC005831.1	HIGD1B
TBX1	LTBP2
HOXD13	AHR
WDR72	BEND3
AOX1	CNTN1
CCDC60	ICAM1
IL1RAPL1	CCN2
BRINP1	GOLM1
MIR2052HG	ZNF350
TAC1	PLP2
CSMD1	ZFAND2A
ENPP6	MS4A6A
AC068389.1	BRINP3-DT
TMEM130	RAC2
ARMC3	SLC19A1
RGS16	ICA1-AS1
AL591846.1	ABCA1
PCDHAC1	ZNF792
HERC2P3	LDB3
CYP2J2	AMPD3
GABRQ	SCRN1
HIF3A	RTN2
FOXF2	GPRASP1
SP5	HLA-DRA
SIK1B	BOK
IGHV1-69	LOC389834
C1QTNF9B	C20orf96
ELOVL2	ABRACL
APELA	SERPINB1
MGC32805	GLT8D2
TMEM132C	MYL12A
CPM	IFIT2
C4orf19	ZNF483
VNN2	SCD5
NELL1	H2BC12
KLF2P3	TEFM
JUNB	LOC105378367
ADAMTSL1	SLC12A8
PCDHB9	RNF39
FRMPD4	SMOX
MLC1	ATP1B1
SOX21	LEPR
LINC01133	ERRFI1
INSYN2B	PADI2
TDRD5	CHDH
NOX4	ADM
NTNG1	PTPRN2
FAR2P1	SLC9A6
EVX2	ODF2L
OOEP	CLCNKB
C7	DHRS11
PLA2G7	GEMIN4
AC008555.2	TMSB15A
PKHD1	EPB41L3
MASP1	MAGI3
LINC01114	ZDHHC2
INAVA	TTTY15
AC097526.1	COSMOC
COL4A6	CYFIP2
EMX2OS	ABHD12
CCL21	IER3
HAGLR	FRMD6
ZFP57	TPPP
AC007159.1	COL28A1
MACC1	PSD3
AMTN	GMPR
FREM2	EPHA4
LERFS	GDF11
DEUP1	HS3ST3B1
DPYSL4	EFNB2
DCDC2	OXSM
ID1	STK26
AL162411.1	FRY
IGFN1	CDK9
LINC02826	DNAJC30
BMP7	CYRIA
LINC00161	SCD
ELFN2	ZNF185
DUSP5	COL10A1
PGAP4	TAF4B
CXCL9	OMD
LMX1B	B3GNT2
AP002754.1	PIM1
PABPC1L2B	LINC00662
VAX2	SELENOM
ZP1	EDNRB
AL445250.1	LINC01082
IHH	GGTLC1
CA3	NDC80
NDP	CHMP4C
IGLV7-43	H3C10
ITGA8	LOC105369199
KAZALD1	NAV1
FBXL21P	SH3BGRL2
AL354707.1	KNSTRN
ANGPTL4	RHOB
DPP6	TGFB2
COX20P1	BRINP3
GRM7	MANEA
AC005180.2	CPLX1
S100A9	MIF
ATP8B4	CCDC32
CR2	RIPK2
NRK	GATA6
CHL1	PLAAT4
CYP2W1	ME3
LINC00958	TGM2
CXCL11	SZT2
CYP4F29P	INPP1
IGLV2-18	CEP19
TPTEP1	NCALD
CHODL	ADCY1
DPYSL5	ACTC1
HSPB3	SLC25A45
CHRDL1	VSNL1
IGKV2D-29	RAP1GAP2
H1-4	PPP5D1P
AC068756.1	VLDLR
ALDH3A1	ROBO1
LINC01031	GSTP1
SLC2A4	OGDH
AC005180.1	MEX3D
FLNC	RGS16
EPHA8	RNF144A
GFRA3	EYA2
AZGP1	FADS1
AL356489.2	RBPMS
DNAJC22	FRG1JP
FAT3	WNK3
CACNG1	SPOCK3
RGS17	RGS10
UPK3A	PSMB9
MYH11	SRGAP1
GGT1	CXCR4
RFLNA	CAPG
WFDC5	HDAC9
F2RL2	COG3
AP1B1P1	SLC4A7
OR51A8P	LINC02076
BLK	CAV1
IGHV2-26	NME7
FGFR2	PHF23
AC104823.1	PPAN
EMBP1	TF
AL360014.1	SNX21
SLC17A4	DYNLT2
AC006946.2	AOX1
MT1A	ENPP5
PCDHGB1	L3MBTL3
ATP6V0A4	C1orf53
TNFRSF19	INHBB
TRGVB	TLCD3A
AC093390.2	PIK3IP1-DT
OR10H1	EPDR1
AC004947.2	RAMP1
C2orf88	LRFN5
AC078993.1	PRAC1
CSTA	PAPSS2
HECW1	TRIM2
S100B	SEMA6A
MUC1	CLEC2B
HAO1	NBEA
MAB21L4	HLA-DOA
SYT9	REEP1
CXCL10	LPAR1
AC109466.1	CCNB1
CDC26P1	S100P
OR2I1P	ENGASE
CELF5	ADAMTS5
FAM110C	SLCO3A1
AL670729.3	STX19
RFPL1S	ETS2
SOX21-AS1	RHBDD2
CNN1	ANGPT2
AL929601.1	MND1
SLC16A5	TTC33
IGKV3D-20	CLDN23
RBP4	MAGI1-IT1
CBLN2	SFRP1
TCEAL2	ZFHX4
MIR3189	STARD13
LINC00507	LGR6
CCL4L2	VSTM4
MMP1	CFI
AC009902.3	DNER
ACY3	LOX
MOV10L1	FZD7
WSCD2	INPP4B
PLIN5	SOD3
SPINK5	NRCAM
PCDHGA5	CAMKK2
PLA2G2C	SYTL4
H2BC4	EOLA2-DT
HPSE2	FOSL2
SPP1	CERS2
KCNS1	RAB17
RFTN1P1	LOC285097
CCL20	IL20RA
SOX2	ADGRL4
NRXN1	TSEN54
SAMD5	SWT1
IGLV1-36	BTN3A3
SLC52A1	ABCC3
HHIP	ATAT1
MMP13	ST3GAL6
PTPRQ	DPYD
ACP5	KLHL29
PLPP4	RIPK4
CRLF1	RNASEL
LRRC9	MGC16275
ITGB6	CYP4F11
LINC01698	TSPAN12
MEIS3	PACC1
AL133334.1	MNDA
LAMP5	WASF3
IL31RA	OLFML3
IGLV9-49	KLHL15
CYP1A1	RAP1GAP
AC053503.5	DYNLRB2
MFSD6L	GJC1
DDIT4L	AACS
AC133530.1	NCS1
PYGM	DUSP1
PRKG2	TEAD2
CACNA1G	MARCKSL1
UGT2B15	TFPI
AL009179.1	DGLUCY
FMOD	PLIN5
NEFM	GPR137B
MIR1-1HG-AS1	ANKRD37
PON1	APOC1
ASB5	GADD45B
CCN1	ALDH1A1
COX7A2P1	PXDC1
AL121612.2	ABAT
SCN2A	PGAP4
ANGPTL1	CLEC11A
GPM6A	ZNF813
ECRG4	EIF4EBP1
FCRL5	OVGP1
LINC02302	TEF
EDAR	DDX52
TRGV8	LINC01876
AL671883.1	BVES
CNTNAP2	NAIP
AC092718.4	CREB3L1
LINC02050	SFRP2
EGF	SH2D4A
OR51D1	TP53I3
ANXA8L1	TBC1D1
IL17RE	HOXA11-AS
H3C10	LOC100190986
MYL9	UCP2
DMKN	GPC3
ABCC8	LRRTM2
PABPC1L2A	LOC646762
AL445644.1	YRDC
ADH1B	C14orf132
PMP2	ADGRL1
PKD1P5	CDAN1
PAK5	PGR
AC084759.3	BID
HOXD11	DUSP4
RSPO3	ACAT2
RPS14P8	WDR5B
CYP1B1	ITGAL
FCRLA	COL4A2
ASPA	GALNT3
GJB2	INE1
IFI6	CHEK1
SYTL5	CBR3-AS1
AC021915.2	CCDC80
TCIM	CLUL1
IER3	PRR15L
NPY6R	CALCRL
SPINK8	SLC26A5-AS1
SLC6A15	PDZRN3-AS1
APOC1	TSC22D3
SLC7A3	CYP39A1
CYP4F26P	ADAM22
MYT1	SLC25A27
IL1RL2	SEC11C
ANGPT1	LRRC37A4P
RIMBP2	SPAG8
ASPN	MYZAP
AC125238.1	MAD1L1
TRGV10	PDLIM5
CYP4F22	NUSAP1
AP000851.2	ZNF532
PPP1R1A	FGL2
C11orf96	MSMO1
GALNTL6	SLC8A1
ATCAY	ZNF432
B3GALT2	PAX9
CHRNA2	NIBAN1
FOXQ1	PKP1
DNAJC15	WFDC1
HECW2-AS1	CAPN3
INHBA	PDCD2
FAM189A1	ZNF284
KIF1A	IL6R
NDNF	LYPLA1
PTGDS	MIF-AS1
NXPH4	PYGM
AC046168.2	WFDC2
KLF2P4	C3orf80
ST6GALNAC2	CNTN3
FAM155A	PHLDB3
RNF128	SELENBP1
MTUS2	FLRT2
FCGBP	OTULIN
ZNF750	AP1S2
HLA-DPB2	GNG2
GPRC5A	GABARAPL1
LINC00940	PCP4
TENT5B	ADHFE1
PPARGC1A	ATP6V1C2
HSD17B2	RPL32P3
GPX5	ACP3
CASQ2	LSP1P5
TWIST1	G0S2
GREM2	ABLIM1
RBFOX1	TMCC3
P3H2-AS1	CPNE2
OR7C1	DSC2
FAR2P2	CDCA7L
TDRD6	SYNPO2
CXCL6	MKX
MED12L	RASSF2
AC246817.2	LAMA2
AL450998.1	LPXN
AC007848.1	MBTPS1
HOXD12	TUBA4A
ARMCX1	CCDC34
AGMO	RUVBL1
NR4A1	ZYG11A
NPTX1	CRY1
LINC02724	WWOX
HOXC4	ACSF2
AC025580.1	FMN1
ACER1	IGLC1
CLDN1	EPM2A-DT
GGT4P	AKAP5
NRN1	ABCG1
HSPB6	SDC4
PAX5	IFIT1
SCG5	SLC7A3
NMNAT2	KLF11
PCDHGB2	ATXN2L
ASTN1	MBNL1-AS1
IGHV2-70D	UCK2
SLC6A11	FRMD4A
POTEF-AS1	NFIL3
CH25H	LPAR6
IGHV3-43	PHLDA1
CNMD	DLC1
OR51L1	UBE2E3
FAM216B	TRNAU1AP
HLA-DMB	BRD3OS
SYNPO2	ARL13B
BX322639.1	DOLK
HMGCLL1	TNFSF4
OR51A9P	FXYD5
LINC01805	LOC642361
PCDHA12	POLR2J4
KLK10	KLF3-AS1
AC133785.1	PLAU
SLC6A17	ATXN7L3-AS1
AC015845.2	RAPGEF3
SLC35F1	CENPJ
IGHV3-73	GASK1B
XDH	TNFSF13
TPM2	STK39
LINC02726	CREM
FOXA2	DERA
GUSBP3	PXDN
SEZ6L	AGPAT5
FGF10	MORN4
FSTL4	GRM3
VCAN	ALDH18A1
IGHV1-58	NDUFAF6
LINC01018	C1orf54
AC093627.6	ITPR1
NETO2	JAM3
AC009407.1	TP53INP2
SNCG	PENK
PHYHIPL	DACT1
AC106045.1	KIF16B
CBS	PAPLN
TUNAR	RNASE1
HOXC6	REXO2
SLC6A3	PGM2L1
GNG13	CLDN4
RASSF10	FBLN7
OXGR1	GBP2
ARSH	SSC5D
ESPNL	RSPO3
AP001636.3	NECTIN3
CNTFR	MAB21L3
PEX10	SLC16A6
CRACR2A	SLC25A33
ARG2	C16orf91
SCGB2A1	IFITM3
GDF15	LIMS1
AL583808.1	CYB5A
EGR4	RDH11
CTHRC1	SHROOM2
PLD5	CECR2
NLGN4X	QSER1
AP001107.5	TIMP1
MPPED1	DANT2
MT2A	CFAP53
S1PR5	MZF1
NCMAP	TENT2
CTBP1-AS	MIR100HG
TREHP1	C4orf46
EML5	SGMS2
DYTN	PRKXP1
NLRP8	NBEAL1
SNAI2	RPRM
ICOSLG	IL1RL1
WT1-AS	SPATA6L
CD69	SLCO2A1
STXBP5L	CAVIN2
CA14	TPST2
ADCYAP1R1	BANK1
IL36RN	EFHD1
AC009902.2	EVI2A
JPH2	FRAT2
AC131280.1	GRHL1
AC138305.1	FASN
DUSP4	LOC401261
VSTM2A-OT1	TFRC
SFTPA1	PPP3CC
LGI1	AP1G2
GHRHR	RAB29
IGHV3-72	EPB41L4B
SYT6	SOCS2
RNF112	TRIP6
NRG1	FBXL16
TYRP1	CAP2
RND1	EDIL3
FAM230I	NEDD4L
PKP1	HEY1
TBX18	C12orf75
TAFA4	ATXN1-AS1
DUSP2	FIGNL1
POU2AF1	TFAP2A
CASQ1	PLAUR
FRRS1L	ADAMTSL3
GRIA3	HES1
IGKV3-7	TSPAN8
C16orf89	STEAP4
LEFTY2	PDCD2L
LINC02495	CFAP157
TBX5-AS1	PASK
CDH10	ZNF256
VIT	MBNL3
LINC01475	OSBPL6
CD207	CREB3
IGLV2-28	SYMPK
ANKRD18B	DENND2C
IGLV3-27	NOTCH3
EFS	ARHGAP45
GCNT1	IRF1-AS1
GRP	ZNF862
EPO	CEP89
RHOV	FAM13C
ZDHHC8P1	IFI30
DHRS2	COL14A1
AP000529.1	CAV2
ANO4	C16orf46
LINC02714	TUBE1
PADI3	TRAF5
MAL	IRS1
ITLN2	IFT46
LYZ	CACHD1
NR4A1AS	FST
C3	EML6
AC034243.1	PRKCA
BCRP2	DNAI4
CCNP	CDH11
SGCD	HS2ST1
CD163L1	PDLIM7
RNA5SP111	LRATD1
ADAMTS1	NHS
PPM1E	MBOAT2
PCAT19	COL3A1
AL391152.1	USP32P2
NSFP1	FAT4
IGKV1-8	SAMD9
SERPINB9P1	PLA2G4A
IGHV3-20	FGF7
GPRIN2	ZNF529-AS1
CDH8	XAF1
FUT2	ABHD3
XACT	LCP1
OGN	ZNF649
PCDHA13	APOL3
AQP5	ACKR3
CHMP1B2P	MRPL15
MYLK	RASD2
HS3ST4	SULF1
LINC01266	LINC01347
GALR1	LAMB1
FBXL16	H2BC9
IGF1	SNHG7
PCDHA5	MERTK
AL161910.1	C1orf115
STYXL2	HFE
SULT1C2P1	C8orf34-AS1
RNF165	NR2C1
LINC02041	MIPOL1
ACOX2	ACSM3
SGCG	RDH10
SCN2B	COL1A1
PNMA8A	PMP22
MAB21L1	TMEM198
NLRP9	ZMYND8
NCALD	IER5
AL031291.1	TECPR1
NETO1	RNPC3
IDO1	DLEU2
IGHV3-13	ATP2B4
COL28A1	ENDOD1
LINC02005	CD163
CCR7	SHANK2
EFCAB1	DZIP1
AL360181.4	TMEM138
PCDHB10	FIBIN
P2RX2	DHRS7B
IL7R	ARHGEF11
CPA3	CNN3-DT
SYT3	NFIX
DUXAP10	LHX4
OSM	ZNF30
KHDRBS3	CRACR2B
FP325330.3	SLC25A39
TMEM63C	CHST2
TRGV7	GK
C1orf87	PITX1-AS1
FAM135B	DNTTIP1
NPY2R	RANBP3L
LINC01187	MFSD9
GAPLINC	PYGO1
CTSE	LMO7
MMEL1	ARHGAP30
SERPINA5	STK17A
AMH	GIMAP7
KCTD8	FLJ20021
SORCS1	POLRMT
GAPDHP35	SH3YL1
KRT1	MFAP3L
AC018685.2	IPW
SHISA8	ZNF335
LPAL2	MBOAT1
AL589743.3	AKAP7
LIF	BLNK
CRISPLD1	KLF12
AC016885.3	EPAS1
HJURP	MPZL2
ITPRIPL1	DHDH
C5orf46	IQCC
LINC02381	NAA16
AC129507.2	NAMPT
TPSB2	ELF3
LINC00506	TMA16
HHIPL2	CPE
BNIPL	H2AC6
EDNRB	ADRA2A
UBXN10	H2AC11
PCDH7	LOC105374336
EFNA2	SYNE3
P2RY2	FGFR3
U2AF1L5	NRARP
C10orf82	KCTD12
IGKV1D-13	COLEC12
ADGRD1	MDK
SBSPON	CDC23
CDHR1	SYNM
PWWP3B	PARD6B
LINC02571	NUMA1
H3-2	PLPP3
MGAT5B	SBK1
LINC01443	TET1
CADM3	ARHGEF40
AMPD1	SNX24
NOX5	RPUSD3
AC114284.1	BAIAP2-DT
CFB	ZDHHC14
HBB	WWC2
APLNR	LINC00115
SYT8	GALNT18
AL133299.1	MEF2C
LINC02836	DOP1B
FENDRR	PGGHG
CERS1	FBXO25
ASB2	YKT6
FAM83D	GDF7
PRSS16	SNAPC1
LDAH	SCARNA2
SHISAL1	DBN1
LYVE1	PRXL2C
CAVIN2-AS1	SDK2
DNAH5	LCORL
RNF157	SORL1
CCDC178	WDFY2
CD300LG	LOC105369228
IGKV6-21	SPDYE2
ID4	LPCAT2
PALM3	ZNF81
LINC01612	LINC00641
OLIG3	TRPV6
GUCY2GP	BEX2
THBS1	ENPEP
EPHB1	PRRT3
APOBEC3C	ZNF613
FAM107A	SLC22A23
AC006557.6	ST14
LGI3	TSPYL5
NRG2	SGCE
NEURL3	RTP4
FNDC1	S100A10
NCCRP1	LSM7
FHL1	CDIP1
ANGPTL3	TMEM256
CPXM1	TRAM2
AC010230.1	MKI67
CLK3P2	PANX1
ADGRL3	CIB1
LRP1B	RPL23AP32
MYBPC2	STOX2
IGHV7-4-1	IQCG
CAPSL	ZNF793
PLAC4	ADAM28
EMX2	ZNF827
LINC00543	UBE3B
RELN	CSRP2
CFD	MCAT
ST6GALNAC1	MAST4
AGR2	C4orf48
AC090709.1	MAST2
AC074135.1	MESP1
LRRC26	TENT5A
IGHV3-66	MPV17L
TSLP	HSPA12B
CYP4F32P	SMARCD3
CES1	GSTCD
GSTP1	GABBR1
CEND1	SEPTIN11
ACTA2-AS1	LINC01138
FBN2	AZIN1
BAMBI	C19orf48
ISM2	VANGL2
PLAAT5	CYTH3
FOXE1	GNAI1
A2ML1	HLA-DPA1
SLITRK6	LOC102723694
ADAM21	MAF
UNC80	ENTPD1
FEZF1-AS1	MSS51
HPN-AS1	ZNF10
GHR	NUAK1
ROPN1B	RBM7
F2RL3	SPDEF
AL691482.3	TBX2-AS1
SCN7A	CDKAL1
SORD2P	TSPAN2
COL25A1	CITED2
NTRK3	EPHA7
BCL11A	GNG11
KCNMB1	DPP4
HMCN1	JOSD1
ACAN	RBBP8
IGKV1D-16	GJA1
AL359636.2	LINC00205
XCR1	ADK
AC020656.2	RCC1
AC104041.1	OSBPL10
MAP7D2	MMEL1
AC092667.1	SYK
FMO2	ACOX3
BTBD7P1	VKORC1
CCL8	DUSP10
ZDHHC11	OAT
LINC01866	ELOVL7
FCRL3	OLFM2
HOXD10	SPATA2
PCDHA6	STAB1
AC016590.4	NCOA7
AL133325.3	PDGFC
SMCO3	FLRT3
SYT14	EEF1AKMT3
NTS	ECHDC3
GLIS1	COLGALT2
ADGRG6	LOC100129917
AL391056.1	SMIM20
AC012531.1	FBP1
PDE10A	PLGRKT
GLP1R	COL5A2
GLDN	FMNL3
PCDHGB4	DSEL
GUCY2D	MUC20
MAP2	FHOD3
ALDH1L1	PLXDC1
TUBA3D	BTN3A2
CTNNA2	NEK3
TRHDE	ENC1
IL13RA2	MGAT4A
GSTM2	MYO1B
WDR17	ABCB1
IRX4	CLN8
AATBC	LCP2
TNK2-AS1	DIPK1A
H4C8	DAAM2
MORN5	RFX3
TRPV4	LINC00265
CA4	PRKG1
LINC01146	ECT2
TMEM179	URB1
GFRA1	LOC100128108
TNNT1	IL1B
NTNG2	DIS3L
S100A8	ALOX5AP
AL591069.1	ATP2A3
AC012174.1	ZNF711
HEPACAM2	FAM83H
RIPOR2	RUSC1-AS1
SST	IRS2
WNT5A	ZNF28
CCDC78	SHROOM3
ABCC3	LOC101927770
COCH	PROS1
TMED11P	SULT2B1
CHRNA7	ZNF132
RRAS2P1	MAML2
ADAMDEC1	ZNF710-AS1
AC011523.1	SIK3
CYP26B1	NEXMIF
PLCL1	PRKX
CALN1	ANXA2P2
ISX	BMS1P1
FCN2	DNMBP
SLC12A1	EPHB4
C4orf54	TDRD6
KRT16P2	FXYD6
ZSCAN1	C8orf34
LDHC	ARHGAP27
TNN	DIO2
HAGHL	DPYSL3
GBP3	SOCS6
SNX22	PTTG1
PDZRN4	KCNQ1OT1
DOCK8-AS1	SRM
SLITRK5	OTULINL
CCR4	GUCY1A1
IGKV2D-40	PDLIM4
WNT11	ASTN2
LINC01694	TRIB2
PRKCB	HEYL
AC012291.1	ZBED8
CARMN	FZD10
RORB	SEPTIN7P14
PPP1R14A	TTLL12
ACADL	LINC-PINT
KCNK2	RACGAP1
ALDH1A2	ABHD17C
FAM237B	LOC101927018
RBM24	EHHADH
ENHO	RXRB
AL356489.3	ZNF75D
PRSS12	ACSF3
AC004540.2	RNLS
GLYATL1P4	CIITA
THSD7A	TRAC
TOX3	N6AMT1
LINC02343	JPH1
AP000344.2	PKNOX2
XKR4	CPA3
AC010643.1	KCNMB1
DAPP1	GON7
LRRTM4	HPCAL1
MT1X	PPP1R12B
APOB	CCDC86
PCDHA3	CD40
MYH7	LUM
PDLIM5	CALM1
SLC18A2	PM20D2
AC093912.1	SMC5-DT
HNRNPA1P57	RNA45SN5
PNRC2P1	FLJ32255
PRRG3	ARHGEF3
H2BU1	LOC286437
AC022034.1	NDE1
AL358216.1	BZW2
AC129926.1	ZNF285
AC100757.2	KANSL1-AS1
SLC8A2	RMI1
GALNT5	EZH1
HNF1A	BLMH
LINC01535	LOC105375492
GDF10	GLO1
ARC	SEMA3G
ART4	LOC283788
SALL1	ALG6
MEOX2	CROCCP2
MAOB	IKBKB
H2AC11	CTBS
CAPN13	FBXL7
CCN3	DNASE1
BANK1	C15orf65
POTEE	MCM6
ATRNL1	CPT1A
ERP27	COL1A2
PCDHGA1	TUBB6
AL451127.2	MSR1
TIMP4	ITIH5
BNC1	TCP11L1
APLN	SHC2
CXXC4	RNF217
RNF186	CCDC3
C13orf46	TMEM204
C2CD4C	MTRF1
TOP2A	LRRC32
AGBL1	MPEG1
CASP14	BMPR1B
KCND2	GPN3
EDARADD	RASA4
PTPRG-AS1	FZD5
FRG2HP	LCA5
AL731533.1	ENPP1
UGT1A3	FAM3D
LINC01671	AXL
FOXN1	TP53INP1
GLYATL2	HIC2
HAND2-AS1	CENPT
GNG4	C1QTNF3
ANO5	OAS1
ADD2	CHN1
STRA6	HMGCR
FOXA3	PWWP3B
CRTAC1	CSRNP2
TBX15	PRKACB
AC012101.2	GSTM5
MMRN1	TTC39C
ANO7	UBE2L6
BDNF	IMPDH2
CYP4F11	CYSLTR1
XIRP1	ZBTB16
COL27A1	LSM11
PCOLCE2	NRBP2
DLGAP2	ENO2
MARCO	SERTAD4
TPRXL	FBXO32
PRIMA1	HMBS
PAK3	ZNF286A
RERGL	MYL5
SCD	MRPS33
F2RL1	NLRC5
TEX45	PWAR5
COL23A1	HERC2P7
GABRA3	APELA
FGF7	TIMM10
ADAMTS5	FRK
TMEM220	TSHZ2
AC012414.6	KLF10
DUXAP8	MAP4K3-DT
PNMA6E	PLSCR1
LINC01748	PRELP
LRRTM1	HPS3
AC103740.1	DCK
RASD1	ZUP1
HNF1B	SNX19
Z83839.2	FGD5
SLC22A10	GMDS-DT
LINGO1	BCL2L11
WFDC1	MAP3K1
AL590560.3	DIAPH2
CXCR2	ANKH
MYBL2	PJA1
AC005999.1	STARD13-AS
KIF4A	TXLNGY
CERS3	ANKRD36B
MYH2	HOOK3
FBLN2	MAPK10
PTCHD4	FCER1A
TRPM8	CCDC88A
ODAM	DMD
UBE2C	IRX2
ST18	SSBP2
AC124067.4	SCRG1
NTM	CHD9
RIMS4	TMEM234
WNT10A	ADAMTS8
TXLNB	RIMKLA
LTB	ITGB4
ALB	ARFGEF3
STON2	CA5B
DKK2	NEGR1
TUBB2A	FUNDC1
LMOD1	ARHGEF38
SAMD13	ANKDD1A
LMO3	TGFBI
SEC14L5	MIR99AHG
AC002064.1	NDUFA7
TMC1	CAPN5
RAB27A	CPVL
KCNJ12	TGFBR3
C20orf85	CTSK
LNC-LBCS	WASF1
STK32A	SPATA2L
WNT6	EMILIN2
H2BC8	R3HCC1L
FMO5	THY1
GAS6-AS1	ABHD11
ZNF804A	HPN
STC1	CDR1
KRT20	SCFD2
LINC00158	MRPS17
EPPK1	DRG2
ERICH5	KCNK3
B4GALNT4	IQCE
RASL12	NQO1
PLCD4	ZNF439
AL021937.3	DIP2C-AS1
ADCYAP1	ERO1B
AC090994.1	ADARB1
NRAP	SEPTIN7P13
AC092821.1	GAPLINC
KRT16P6	PLEKHA2
AC036108.3	KLHDC8B
TGM1	ABITRAM
AC012085.2	GMPPB
CTAGE15	VCAM1
SDS	CDKN1C
ZNF826P	KCNJ8
ZNF655	TRIM36
DRAIC	DNALI1
SYN2	SAMD8
CHRNA1	POLR1F
OR51F5P	EXTL2
SLC2A3	RHBDD3
ZBTB7C	KIF13B
HDAC9	NEBL
ACKR1	LARP6
H2BC18	STYK1
SH2D1A	NPAS2
PNMT	HAUS1
PSORS1C3	NADK
LGALS17A	ZEB2
MCOLN2	TNKS
ACSL5	FN1
FCN1	USP11
KLHDC7B	IRF9
TEPP	SLIT2
DCHS2	PHF14
GSTM5	SLC29A2
CDC20B	MTRFR
DEFB132	WDR12
ZNF536	MRC1
ABCC4	PIGL
NECAB1	ZSCAN2
CD36	NSUN6
FLG-AS1	ZNF821
LINC00327	C8orf88
ELOVL4	PEG3-AS1
TRGC1	ZNF790-AS1
LINC01115	ZNF250
MYH6	SNED1
PLEKHS1	DMXL1
GABRG3	ARHGAP12
CPLX2	AS3MT
KIF12	RBM12B-AS1
TMSB15A	TRIM13
HAUS1P2	BCKDHB
IER2	BTD
IFI44L	IGFBP6
C1QTNF7	ZNF662
HAND2	CALML4
MIR222HG	DOCK5
AC009133.3	MITF
LINC01979	P2RY1
IGHV4-61	MTHFD2
SCNN1A	SPIN4
CRYAB	CELF2
DOC2A	CTR9
RPL29P14	SPAG1
MCCC2	RUBCNL
AC004009.1	NID2
FCER1A	GALNT17
FLNA	LIN52
IRF4	IFIT3
SPOCK3	PELI2
BDKRB2	MAP3K5-AS1
CST4	MINK1
DRD1	CLU
FLG	NUDT6
EFNB3	SLPI
NFKBIZ	ELAC1
HSD11B1	BBS9
MS4A2	AK9
AL354766.2	BAP1
LIN7A	PLTP
APOE	SEMA3D
SATB1-AS1	USP54
AC105450.1	PID1
MYL2	ITFG2
LINC01235	PRKAB1
CFC1	ERVK3-1
TMPRSS3	HOXA3
AC011632.1	ID2
KCNAB1	LOC105374953
RRM2	PREP
PCDHB3	MICAL1
[truncated: 3,002 more rows]
