# Supplementary material for: Identification of a prognostic biomarker predicting biochemical recurrence and construction of a novel nomogram for prostate cancer
Source: Front Oncol. 2023 Apr 3;13:1115718. doi: 10.3389/fonc.2023.1115718 (PMC10106702; doi:10.3389/fonc.2023.1115718)
Supplement: Supplementary file 8 [file Table_4.xlsx]

## Sheet: Sheet1
Supplementary Table S4. Genes from red and turquoise modules
TCGA-Red module	GSE46602-turquoise module
RPSAP53	NEFH
PSPHP1	MUC6
MTND4P12	TRGV5
EEF1GP1	HOXC6
IL5RA	PCDHB2
MUC2	LSAMP
AP005435.1	HLA-DQA1
GSTT2B	DPT
AL512310.7	PLA2G2A
ESM1	LINC01006
HADHAP1	RRM2
LINC01723	PCDHB5
HDGFP1	GLYATL1
PRLR	FOLH1B
MIR2052HG	SH3GL1P2
TDRD5	SEMA6D
LERFS	SCUBE3
DEUP1	SALL3
AL356489.2	PEBP4
UPK3A	UCHL1
RFLNA	EP300-AS1
PRKG2	SLC4A4
CACNA1G	NEK5
UGT2B15	BEND7
FMOD	GSTM1
PABPC1L2A	TOP2A
HECW2-AS1	PAX8-AS1
ZDHHC8P1	EML5
AL391152.1	KRT19
HJURP	GSTM2
AC104041.1	MEG3
CA4	ALDH3B2
LINC01146	LINC00937
CALN1	CCDC18-AS1
FCN2	EDN3
AL356489.3	CYP3A5
AP000344.2	MTHFSD
TOP2A	LINC02562
UGT1A3	LMNTD2-AS1
ANO7	DUXAP8
MYBL2	PNPLA7
KIF4A	PI15
UBE2C	PKIB
RRM2	MAGI2
BIRC5	LOC154761
AC021549.1	FOLH1
CA2	ZNF765
TPX2	PLG
AC008555.1	PABPC1L2B
CES4A	LINC02754
IQGAP3	KIF1A
AF067845.1	MROH1
DLGAP5	SNTG2-AS1
NPBWR1	TRIB3
BMP6	BHLHE40
PBK	CDK6
VGF	CPLX3
HMMR	EAF2
PTP4A3	LOC101928817
CENPF	ITM2A
AC093904.4	SH3RF2
CBX2	SDC1
MELK	UNC5D
NEK2	ZNF334
PTPRR	RAD51B
KIF20A	GALNT12
GTSE1	LYPD6B
GLYATL1P2	GPRC5A
TROAP	MEGF6
ASPM	PRO1804
CRYM	ALB
CENPA	EFCAB13
CDC20	CENPF
MKI67	RFPL2
CENPM	DRAM1
FAM111B	HSD17B6
RIMS2	SLC16A14
DEPDC1	RNF207
PIMREG	HOXC4
CWH43	ANO7
FAM135A	B3GAT1
CDC25C	TNIK
NCAPG	UNC80
PDE4B	MMP19
ADGRF5P1	AURKA
TPM3P9	SLC7A11
SHISA3	GSTM4
UGT1A1	MFSD4A
GABRD	IGF1
AC008496.2	ERAP2
CKAP2L	ZBTB21
KIF14	C5orf63
PKMYT1	TMEM38B
CEP55	CCN3
HOXC13	TMSB15B
SPC24	SMOC1
CDK1	SLC15A2
BUB1	ZNF577
AP002383.3	KITLG
AC123768.3	FOXF2
TTK	F2RL1
AURKB	ADAMTSL4
KIF18B	EPB41L4A
SOX11	MIR570HG
SEMA6A	THEG5
MDK	RAB6B
IAPP	EOLA1-DT
CDT1	CFD
MAJIN	CFAP69
BUB1B	ANOS1
CAMKV	CLDN8
NCAPH	ARHGAP8
TRBV26OR9-2	TVP23C
AC130456.2	LOC114224
DEPDC1B	CADM1
ANLN	ZNF440
MIR578	MAD2L1
AC008555.4	TMLHE
CDC45	JAG2
LINC01801	ZNF595
BASP1	ST20-AS1
PRKAR1B-AS2	ANLN
TK1	AMT
MEGF10	COTL1
PLK1	ZNF589
HEXA-AS1	YIF1B
RNU2-13P	BIRC5
DNALI1	ANKRD13D
CDKN3	PAPPA
SKA3	SERPINI1
AC243960.3	PTK7
SLC16A6	LINC01213
AC135782.1	GPX3
AKR1D1	PARP6
KNG1	CUTALP
BX842568.3	KCNJ2
C1QTNF3	GTF2H2B
CCNB2	EFS
UHRF1	MCM3AP-AS1
SERPINA7	TRAM1L1
EXO1	PBOV1
E2F2	CARMN
GSTT2	TENM2
	PIK3AP1
	DLG4
	CAMK2B
	HSPA1B
	RMST
	VWA5A
	PRKAG2-AS1
	RSPH1
	PRMT6
	THNSL2
	NKILA
	MYH3
	ARHGAP33
	DNAJC15
	PYROXD2
	SPRYD7
	TENT5C
	PIGW
	LINC00665
	CLGN
	FRAS1
	LOXL1-AS1
	DAPK1
	CYP27A1
	QPCT
	LOC153684
	PCTP
	TPTE2P5
	LINC01146
	GUSBP1
	XKR6
	CCDC183
	GALNT7-DT
	TSC22D1-AS1
	TSPYL2
	OXR1
	GOLGA8A
	BMS1P2
	RFPL3
	STON2
	FAM189A2
	ARHGEF26
	SLC22A3
	EFCAB12
	SNAI2
	PVT1
	PLA2R1
	MYC
	SCML1
	RRN3P3
	SETD9
	ASAP3
	EME2
	RITA1
	MFSD4B
	DNAH1
	ASRGL1
	RHOU
	ESRP2
	SRD5A3
	ZNF487
	C2
	MIR29B2CHG
	LENG8
	SNX7
	TLCD1
	COL4A5
	TRPM8
	GOLGA8IP
	YEATS4
	CHROMR
	LBH
	LRMDA
	COL7A1
	PTMAP11
	ZNF789
	SYBU
	LOC100505915
	TTTY14
	SPRING1
	LYST
	ZFAND2A
	BOK
	LOC389834
	C20orf96
	ZNF483
	TEFM
	LOC105378367
	SLC9A6
	CLCNKB
	GEMIN4
	TMSB15A
	COSMOC
	ABHD12
	FRY
	CYRIA
	LINC00662
	SELENOM
	NDC80
	CHMP4C
	MANEA
	GATA6
	ME3
	SZT2
	CEP19
	PPP5D1P
	MEX3D
	RBPMS
	COG3
	LINC02076
	SNX21
	C1orf53
	PIK3IP1-DT
	PRAC1
	SEMA6A
	CCNB1
	ENGASE
	STX19
	ANGPT2
	MND1
	TTC33
	CLDN23
	MAGI1-IT1
	STARD13
	DNER
	EOLA2-DT
	CERS2
	RAB17
	LOC285097
	TSEN54
	ATAT1
	TSPAN12
	PACC1
	AACS
	TEAD2
	DGLUCY
	CLEC11A
	OVGP1
	NAIP
	CREB3L1
	SH2D4A
	TBC1D1
	HOXA11-AS
	LOC100190986
	LRRTM2
	LOC646762
	YRDC
	C14orf132
	INE1
	CBR3-AS1
	CLUL1
	CYP39A1
	SLC25A27
	SPAG8
	NUSAP1
	PAX9
	CAPN3
	LYPLA1
	ADHFE1
	RPL32P3
	TMCC3
	MBTPS1
	CCDC34
	RUVBL1
	CRY1
	WWOX
	AKAP5
	KLF11
	FRMD4A
	TRNAU1AP
	DOLK
	LOC642361
	POLR2J4
	KLF3-AS1
	ATXN7L3-AS1
	RAPGEF3
	CENPJ
	DERA
	FBLN7
	MAB21L3
	SLC25A33
	C16orf91
	IFITM3
	DANT2
	CFAP53
	MZF1
	TENT2
	PRKXP1
	BANK1
	FRAT2
	LOC401261
	PPP3CC
	AP1G2
	RAB29
	EPB41L4B
	HEY1
	ATXN1-AS1
	ADAMTSL3
	CFAP157
	PASK
	OSBPL6
	SYMPK
	IRF1-AS1
	ZNF862
	CEP89
	IFT46
	PRKCA
	HS2ST1
	ZNF529-AS1
	ABHD3
	ZNF649
	LINC01347
	ACSM3
	TMEM198
	RNPC3
	ARHGEF11
	NFIX
	LHX4
	ZNF30
	PITX1-AS1
	FLJ20021
	ZNF335
	IQCC
	ELF3
	H2AC11
	LOC105374336
	SYNE3
	FGFR3
	NRARP
	MDK
	NUMA1
	ARHGEF40
	RPUSD3
	LINC00115
	PGGHG
	DBN1
	PRXL2C
	WDFY2
	LOC105369228
	SPDYE2
	LINC00641
	ENPEP
	SLC22A23
	SGCE
	MKI67
	PANX1
	RPL23AP32
	IQCG
	ZNF793
	ZNF827
	MCAT
	MPV17L
	GABBR1
	LINC01138
	AZIN1
	VANGL2
	CYTH3
	LOC102723694
	MSS51
	ZNF10
	RBM7
	SPDEF
	ADK
	OSBPL10
	SYK
	VKORC1
	COLGALT2
	LOC100129917
	SMIM20
	PLGRKT
	MUC20
	NEK3
	DIPK1A
	RFX3
	LINC00265
	ECT2
	LOC100128108
	RUSC1-AS1
	SHROOM3
	LOC101927770
	NEXMIF
	BMS1P1
	PTTG1
	KCNQ1OT1
	SEPTIN7P14
	LINC-PINT
	RACGAP1
	LOC101927018
	ACSF3
	RNLS
	GON7
	SMC5-DT
	RNA45SN5
	LOC286437
	EZH1
	LOC105375492
	GLO1
	LOC283788
	CROCCP2
	IKBKB
	DNASE1
	TCP11L1
	MTRF1
	GPN3
	RASA4
	HIC2
	CENPT
	HMGCR
	CSRNP2
	CYSLTR1
	ZBTB16
	NRBP2
	MRPS33
	HERC2P7
	MAP4K3-DT
	DCK
	ZUP1
	SNX19
	GMDS-DT
	BCL2L11
	DIAPH2
	PJA1
	STARD13-AS
	ANKRD36B
	HOOK3
	SCRG1
	CHD9
	TMEM234
	CA5B
	FUNDC1
	ARHGEF38
	SPATA2L
	MRPS17
	IQCE
	DIP2C-AS1
	SEPTIN7P13
	ABITRAM
	DNALI1
	EXTL2
	RHBDD3
	KIF13B
	STYK1
	HAUS1
	SLC29A2
	PIGL
	NSUN6
	ZNF790-AS1
	SNED1
	RBM12B-AS1
	ZNF662
	DOCK5
	LIN52
	MAP3K5-AS1
	MINK1
	ERVK3-1
	HOXA3
	AKAP10
	XPO6
	SLC39A11
	LINC00997
	RAB11FIP3
	FANCI
	AP1G2-AS1
	EPN2-AS1
	ZBTB25
	PCSK7
	NNT-AS1
	CWH43
	GUSBP2
	SRPX
	ADAT2
	C19orf18
	ASPHD1
	LDHB
	APOL4
	DDX20
	TMEM44-AS1
	MAGOH2P
	DACH1
	GSPT2
	DPH3
	MAFB
	TMEM117
	CDC14A
	PABPC1L
	TTBK2
	RASA2
	ZMYM3
	MCTS1
	DYNC2I1
	LMF1
	SNRPN
	SNHG16
	MAPKAPK2
	PARP10
	ZNF57
	LOC202181
	LXN
	CCDC136
	ZNF597
	RUFY3
	LOC105377320
	BISPR
	NARS2
	CDK10
	CCDC8
	HIVEP1
	ARF5
	TFB2M
	PABPN1
	WNT5A
	ALG14
	MASP2
	SQLE
	TAB1
	CYP7B1
	SPRY2
	MYO5A
	SNHG12
	WASHC1
	TMEM123-DT
	OR7E47P
	TMOD2
	MRPL13
	HDHD3
	MECR
	FLJ45513
	CSAD
	STK38L
	DUSP16
	DNAAF10
	TMEM19
	HEATR5A
	RAD52
	TNFSF10
	PDGFD
	LOC100506990
	SPDYE1
	FTX
	SCO2
	ZNF232-AS1
	CCNL1
	ATF7IP2
	BCL9
	SGMS1
	ZNRF2
	KREMEN1
	NPTN-IT1
	DDX11
	ZNF322
	EXOC4
	NKTR
	LGMN
	NCAPG
	DTD1-AS1
	ZNF418
	PHKA2
	GCLM
	UBE2D1
	RCL1
	NBR2
	PLEKHH1
	LINC00888
	ADGRV1
	SESN1
	PUS3
	REXO5
	LINC02912
	MARK4
	SLC29A1
	PTPRG
	ZNF514
	ZNF593
	LINC00342
	DOLPP1
	RBM4B
	PCDH9
	CKS1B
	MSRB1
	SVIL-AS1
	NOL4L
	ZNF557
	SLC7A1
	PROSER3
	ZNF692
	ZBED9
	CABP4
	COQ2
	DCAF4
	ZNF630
	PTPDC1
	NME5
	PDPR
	SYNE2
	ZNF518A
	YARS1
	EHMT1
	PRMT5
	CENPS
	ST6GAL1
	DLGAP1-AS2
	WDR7
	TMEM147-AS1
	ZMAT1
	AGAP11
	TTLL3
	ZNRF2P1
	ADSS1
	SEC61A2
	FMNL2
	CLASP1
	ZNF217
	ABCC5
	LINC02482
	NUTM2A-AS1
	RAPGEF2
	SBSPON
	SDHAP1
	FBXO38
	SPEN
	FAM241A
	CEP164
	SRGAP3
	CENATAC
	PAQR3
	TSC2
	PPIF
	STX3
	PPFIBP1
	UBN2
	GSKIP
	DNAJB9
	SNRNP40
	GPR18
	TMEM181
	UTP14C
	ZNF331
	ANKRD18A
	BMS1P20
	MRPL50
	POLM
	LOC105369507
	ANKRD20A12P
	HPRT1
	PCCB
	SUV39H1
	ALDH5A1
	SYNJ1
	ATG4A
	TSC22D1
	PSMG4
	PMS2P1
	USP36
	PEPD
	MGAT2
	ZNF764
	DNHD1
	CAMSAP1
	SHFL
	TXNDC17
	GPR161
	ZRSR2
	POMZP3
	WWTR1
	TRIO
	EML1
	EPS8
	RIN1
	TBX5
	PRKAA2
	POM121
	RBM25
	FLNB-AS1
	PRR34
	GPATCH2
	FAM126A
	NOL3
	MAP6
	RNF168
	MED16
	PCYOX1L
	GRAMD2B
	ECHDC2
	PIR
	LINC00930
	CACNB2
	CAPN2
	AKR1C2
	SEC14L1
	CNN3
	LINS1
	RRP7A
	JAKMIP3
	KMT5B
	CDADC1
	FBLIM1
	LOC101929774
	RAD1
	MARF1
	ARHGAP26
	TAF3
	LOXL2
	SMIM12
	PPIL1
	FILIP1
	XPR1
	CPNE4
	SEMA5A
	TMEM167A
	FAM171B
	GPCPD1
	AASS
	IGSF3
	SEC31B
	AGAP9
	ZC2HC1A
	PRR5
	PAXBP1
	XRCC2
	SNHG9
	RIMKLB
	PHACTR2
	SH2D3A
	C19orf54
	LOC100289230
	NEIL1
	TSEN15
	BOD1L1
	ZNF251
	PPP2R2D
	HTATIP2
	PRC1
	RANBP10
	GNPDA1
	PSMG1
	ZMYM5
	CLK2
	ADCY10P1
	GMCL1
	WIZ
	CFAP418
	CYP2R1
	NXF1
	GPRC5D
	SLC22A5
	OR7E37P
	MTM1
	ZNF571
	ABO
	DCP1A
	GBE1
	ASPH
	THRB
	CATSPER2
	ZSCAN23
	LYRM4
	TCF7L2
	LINC01000
	LGR4
	NIPSNAP3A
	DYRK2
	GADD45A
	CACNB4
	LOC644090
	RPL23AP53
	SURF6
	ZNF326
	DVL1
	QDPR
	KLHDC1
	ABCA5
	CCNB2
	AK1
	ZNF112
	CLCN5
	TYMP
	GGACT
	DIP2A
	TMEM203
	SETD4
	CEP112
	IFITM2
	BPGM
	KIAA0895
	RRN3P1
	LRRC37A2
	METTL6
	MRPS12
	ZNF225
	CTNS
	GPR27
	ITGA6
	ZHX3
	RPGR
	MEGF9
	ZNRD1ASP
	DDX58
	TMTC2
	GRPEL1
	FLJ42627
	AP5M1
	MORC2
	HIF3A
	PRSS23
	TRPV1
	SERPINE2
	CPT2
	ING3
	AHSA2P
	GRK3
	SATB1
	HSPH1
	HMCES
	SLC30A1
	CKAP2
	PPARD
	DNAAF4
	WDR59
	APC
	LRRC37A3
	MAGEE1
	MRPS25
	PCSK5
	FUT8
	INTU
	LACTB
	PEX6
	ANKRD11
	IER3IP1
	DAPK2
	HMBOX1
	CFAP91
	OSMR
	ZNF436-AS1
	CSPP1
	AAK1
	ZPR1
	TYK2
	KBTBD4
	CYBC1
	PCAT7
	STRADB
	CHD2
	ICA1
	AIFM1
	SERGEF
	C3orf62
	GRK6
	HCG18
	SDC2
	MRPL19
	FARP1
	PCM1
	AKAP17A
	PAN2
	ALDH6A1
	FOXP1-AS1
	RCN3
	KAT2B
	SPATA5
	PRKAR2B
	EPM2AIP1
	TRIM38
	PLCXD1
	RSRP1
	FAM221A
	RFWD3
	SETD5
	CAB39L
	EFHC1
	AKR1C1
	COA7
	MKNK1
	GAS2L1
	ANKRD10
	DNAJB6
	SDHAF4
	ZNF767P
	RIC3
	ADGRA3
	HOXA5
	NIPA1
	KNOP1
	ZIK1
	FSTL1
	CNKSR1
	EPHA5-AS1
	NANOG
	PCNA
	DONSON
	AHI1
	SCOC
	GPR22
	SMIM27
	TIMM8A
	COPS4
	CHD7
	ZNF808
	GPATCH2L
	PGM2
	DIS3L2
	ELFN1
	LSM6
	COPB2-DT
	NAA38
	DKFZP586I1420
	RABIF
	SYT17
	SPA17
	SEPTIN6
	C9orf85
	C2orf76
	TSPAN33
	ANXA9
	MFSD6
	CKLF
	C1orf226
	CASP9
	MTARC2
	ANKMY1
	LINC00467
	GCC1
	POLR1A
	SLC37A3
	PUSL1
	HSPA13
	TMEM30B
	RBM6
	RAD51-AS1
	MINDY1
	SLC9A9
	JRK
	PNN
	LRP5
	CDS2
	GGA2
	ZBTB24
	P4HA1
	ERVH-4
	TMCO3
	RDX
	WSB2
	DTX2P1-UPK3BP1-PMS2P11
	GLCE
	KDM4B
	DCBLD2
	PLEKHA6
	ZNF160
	MYSM1
	MOAP1
	C1GALT1C1
	BMT2
	VIPR1
	LOC101928731
	ZC3H7B
	DNM3OS
	ARHGEF9
	PPIC
	RBCK1
	MCM3
	ZNF718
	CRYL1
	TRAM2-AS1
	YLPM1
	SENP7
	FCGBP
	DDX42
	ZNF221
	MRPL4
	ZNF555
	EMG1
	VPS37A
	AMFR
	UNC5B
	FAM229B
	SLC25A32
	CCHCR1
	NUDT2
	NUDT12
	FAAP24
	ZNF398
	CTTNBP2NL
	FAM184B
	INTS6
	TAF1C
	ZSCAN21
	RPTOR
	SLC35B3
	TRAF6
	PIGK
	KDM4A
	DIDO1
	RTKN
	SEPTIN7P2
	PRORSD1P
	ANKRD42-DT
	SPATA24
	CHTF18
	LOC441242
	PARD3B
	TACC1
	FAM161B
	NUP155
	DYNLT2B
	THBS3
	TASP1
	RBFA
	ARMC8
	GPATCH8
	LINC01341
	NSUN7
	MRRF
	DDX19A-DT
	LUC7L3
	GALNT10
	FZD3
	SETD6
	CDK13
	RRAS2
	DUSP12
	LRP4
	PLCB4
	CLCF1
	SLC25A37
	CFAP410
	FAHD2CP
	TMEM70
	ALOX12-AS1
	MAL2
	NOTCH1
	IDUA
	MICA-AS1
	PITPNA-AS1
	GYS1
	PMS2P5
	MKKS
	CDH26
	PLPP5
	ZNF182
	DTNB
	KRBOX4
	STARD7-AS1
	CNOT3
	PET117
	ETFBKMT
	WDR54
	ABCA6
	ZNF394
	LIAS
	RNF135
	NXT2
	PARVB
	PPP1R3E
	LOC646214
	SPACA9
	DDX55
	NPIPA1
	MFAP3
	MIS18A
	RIPK2-DT
	ISCA1
	ASIC1
	CHPT1
	CHD1L
	OTUD5
	ZNF814
	FAM95C
	GAB1
	JPX
	PLEK2
	EFCAB11
	CDKN2AIP
	JAGN1
	CCNL2
	LDHA
	NF2
	ZNF346
	MAFG
	FAAP100
	PEDS1
	NIT1
	ARL4D
	KIAA0895L
	FKBP15
	TAMM41
	CFAP44
	PRPF3
	RAB3IP
	SLC24A1
	VPS36
	NIPBL
	ZMIZ2
	GALM
	CDCA5
	TLCD2
	DNAJA3
	UVSSA
	MCU
	LRTOMT
	BORCS8
	GSE1
	CHMP1B
	SRFBP1
	MDM2
	C9orf72
	TMEM170A
	PPA2
	ZNF337
	ZNF783
	GLRX2
	ABCG2
	BLOC1S2
	ACBD5
	DIPK2A
	BCDIN3D
	CERS6
	LOC101928725
	ACAD10
	LYN
	SLBP
	ACP4
	MAN1C1
	GNAI2
	KCNIP2
	LOC652276
	ISG20L2
	DENND2D
	ZNF875
	MRM3
	ATAD1
	DOCK7
	ZNF92
	ZNF462
	UBALD2
	CTNNAL1
	TRIM16L
	MSTO1
	GNB5
	PIGP
	ZNF248
	GOLGA2P10
	CCDC125
	TRIM66
	ZBTB20
	ZNF582-DT
	TMEM63A
	PHF20
	TMEM267
	H2AX
	GYG2
	EEF1AKMT1
	GPC2
	PCBD2
	ZSCAN30
	FLVCR1-DT
	CYRIB
	ZNF507
	OSTM1
	COMMD8
	CHD6
	MIR34AHG
	ZNF107
	LINC01003
	SNAPC5
	LINC02603
	CARS1
	PDE4DIPP6
	ACD
	SLC23A1
	DMPK
	HOMER1
	ZSCAN26
	GFM1
	SPPL3
	TBCCD1
	GPT2
	ARHGAP6
	UBE2G1
	PSMB6
	SEC24D
	PARD6G
	EXTL3
	NLN
	SOCS4
	ELMOD2
	PEX1
	TSR1
	SDCBP2-AS1
	AARS2
	LIMK2
	TBRG1
	RFC5
	ZNF318
	FAM71A
	PNPLA8
	SMAD4
	PDCD6
	TAF1D
	VTI1A
	NEDD4
	RASEF
	ERMAP
	HARS2
	UBR7
	ZNF264
	NECAP1
	MMD
	NR2F6
	STAT6
	RNF170
	NEAT1
	VANGL1
	IFFO1
	SV2B
	OTUD6B-AS1
	MTX2
	OLFM1
	RGS3
	ZNF37BP
	RDH13
	NDUFV2
	PTPN2
	UBE2Q2
	IVNS1ABP
	ZNF880
	LINC02239
	ZNF846
	NSMCE2
	EHBP1L1
	FBXO34
	CTBP2
	GLYATL2
	MAPK8IP3
	BMF
	MED11
	MSRB2
	NUFIP1
	PSME3IP1
	ERLIN1
	STARD3NL
	UBXN11
	BTBD10
	PLCD4
	ELOVL1
	GABPB1-AS1
	MTBP
	FHIP1B
	NAP1L2
	CARMIL1
	MRPL11
	ZBTB22
	PDIK1L
	DNAJC13
	WDR73
	DCAF12
	RMDN3
	LMNB2
	THUMPD3-AS1
	ANAPC16
	CMC4
	RSPRY1
	RNGTT
	ZDHHC11
	OSBPL11
	DVL3
	RBM41
	ZCCHC14
	TBC1D13
	DYNC1LI1
	MEX3C
	BBS1
	PPP1R15B
	ERVK13-1
	ANAPC4
	TMEM91
	LOC100289333
	TTC17
	SKA2
	PSMG3
	MED31
	ZNF75A
	USP28
	ACTR5
	CHCHD3
	CPSF2
	MUC5AC
	C3orf38
	SC5D
	FAM76B
	BOLA2
	ZNF141
	GEMIN7
	PRDM1
	ATAD2B
	FAM193B
	DDX28
	TMCO1-AS1
	ZNF271P
	NDUFAF7
	PGRMC1
	SFSWAP
	GDPD1
	GULP1
	TDP2
	ALG5
	NKIRAS1
